# Supplementary material for: (3-Phenyl­sulfanyl-1-phenyl­sulfonyl-1H-indol-2-yl)methyl acetate
Source: Acta Crystallogr Sect E Struct Rep Online. 2011 Apr 29;67(Pt 5):o1240–1. doi: 10.1107/S1600536811014802 (PMC3089099; doi:10.1107/S1600536811014802)
Supplement: Supplementary file 2 [file e-67-o1240-Isup2.hkl]

#
# h,k,l, Fc-squared, Fo-squared, sigma(Fo-squared) and status flag
#
data_I
_shelx_title ' SSMGNSEL2_0m in P2(1)/c'
_shelx_refln_list_code          4
_shelx_F_calc_maximum      214.35
_exptl_crystal_F_000       912.00
_reflns_d_resolution_high  0.7480
 
loop_
 _symmetry_equiv_pos_as_xyz
 'x, y, z'
 '-x, y+1/2, -z+1/2'
 '-x, -y, -z'
 'x, -y-1/2, z-1/2'
 
_cell_length_a    14.6530
_cell_length_b     9.4482
_cell_length_c    15.2461
_cell_angle_alpha  90.000
_cell_angle_beta   97.055
_cell_angle_gamma  90.000
 
_shelx_F_squared_multiplier     1.000
 
loop_
 _refln_index_h
 _refln_index_k
 _refln_index_l
 _refln_F_squared_calc
 _refln_F_squared_meas
 _refln_F_squared_sigma
 _refln_observed_status
   1   0   0     2021.77     1820.28     30.97 o
   2   0   0      307.91      321.48      3.92 o
   3   0   0     7686.92     7355.40     71.86 o
   4   0   0     2626.91     2608.31     26.77 o
   5   0   0    17401.99    16799.47    162.91 o
   6   0   0     5070.63     4806.56     52.72 o
   7   0   0     6007.25     6298.38     90.54 o
   8   0   0      145.24      116.70      4.02 o
   9   0   0      635.88      634.98     12.32 o
  10   0   0      936.61      944.39     15.70 o
  11   0   0     2687.46     2727.12     39.91 o
  12   0   0      855.81      818.26     15.13 o
  13   0   0      146.04      136.02      5.89 o
  14   0   0       29.79       18.84      4.11 o
  15   0   0      374.50      434.84     16.45 o
  16   0   0       11.82       10.03      6.60 o
  17   0   0      250.10      275.97     21.23 o
  18   0   0       83.77       90.10     15.57 o
  19   0   0       10.58       24.53     12.74 o
   1   1   0    19271.66    19114.72    191.18 o
   2   1   0     1360.06     1343.48     13.35 o
   3   1   0    23712.82    23303.38    177.62 o
   4   1   0     5130.51     5206.29     38.30 o
   5   1   0     1274.89     1296.47     10.76 o
   6   1   0     5566.71     5902.56     41.88 o
   7   1   0      136.24      155.39      2.76 o
   8   1   0       22.44       11.53      1.34 o
   9   1   0      389.44      371.21      5.72 o
  10   1   0        9.88        5.97      1.40 o
  11   1   0       97.81       89.17      3.23 o
  12   1   0     1278.58     1259.55     14.63 o
  13   1   0      271.36      240.51      6.29 o
  14   1   0      583.23      629.24     10.59 o
  15   1   0        0.68       -0.51      2.32 o
  16   1   0        8.01       -2.89      5.66 o
  17   1   0        1.28       -4.93      5.98 o
  18   1   0      182.66      213.97     14.68 o
  19   1   0       29.54       28.51      9.17 o
   0   2   0     5458.09     5340.64    120.77 o
   1   2   0     2006.95     2094.03     21.46 o
   2   2   0     5080.80     5169.56     42.22 o
   3   2   0     1313.72     1286.92     12.39 o
   4   2   0     3121.53     3280.65     32.14 o
   5   2   0        0.93        4.20      0.73 o
   6   2   0      862.12      966.56      9.93 o
   7   2   0      285.89      304.22      4.63 o
   8   2   0      595.90      607.92      8.44 o
   9   2   0     1636.25     1591.92     19.00 o
  10   2   0        6.23        5.56      1.58 o
  11   2   0      309.31      296.13      6.22 o
  12   2   0      480.67      503.54      8.76 o
  13   2   0        0.00       -1.75      1.75 o
  14   2   0       21.61       26.94      3.29 o
  15   2   0      420.70      458.02     11.77 o
  16   2   0       40.59       44.58      7.98 o
  17   2   0       88.99      100.48     10.32 o
  18   2   0       14.16       12.50      7.67 o
  19   2   0        0.85       -7.00      7.17 o
   1   3   0     1137.93     1077.16     12.09 o
   2   3   0      498.75      464.68      5.50 o
   3   3   0     2657.89     2625.84     22.64 o
   4   3   0       94.12       81.10      2.02 o
   5   3   0      815.96      791.61      9.05 o
   6   3   0      412.78      406.89      5.09 o
   7   3   0      472.26      506.85      7.40 o
   8   3   0      748.88      714.02      8.85 o
   9   3   0      685.43      670.21      9.54 o
  10   3   0        2.11        0.68      1.47 o
  11   3   0        1.74        2.04      1.76 o
  12   3   0      910.86      872.39     14.19 o
  13   3   0        5.43       -2.01      2.01 o
  14   3   0       83.47       91.35      5.61 o
  15   3   0       52.96       48.96      5.54 o
  16   3   0        5.57       -2.12      5.98 o
  17   3   0        8.93        9.55      7.32 o
  18   3   0       50.64       54.45      9.50 o
   0   4   0     5065.89     4942.22     91.89 o
   1   4   0        1.90       -0.20      1.21 o
   2   4   0     2151.27     2135.85     21.31 o
   3   4   0        5.70        1.36      1.23 o
   4   4   0     1558.42     1634.93     14.44 o
   5   4   0       57.82       63.32      1.96 o
   6   4   0     1824.15     1896.30     17.92 o
   7   4   0        3.03        1.24      1.53 o
   8   4   0        0.29        0.34      1.33 o
   9   4   0        9.76       12.15      2.16 o
  10   4   0       86.18       81.33      3.48 o
  11   4   0      921.38      912.62     12.83 o
  12   4   0      352.76      349.86      8.32 o
  13   4   0       16.99       17.43      3.57 o
  14   4   0       43.03       52.61      6.17 o
  15   4   0       21.15       16.86      4.75 o
  16   4   0        2.54        0.94      6.00 o
  17   4   0      124.51      122.86     16.75 o
  18   4   0        2.46       -4.51      6.65 o
   1   5   0      450.44      419.31      6.71 o
   2   5   0      312.64      377.83      6.28 o
   3   5   0     1656.23     1604.02     16.12 o
   4   5   0      260.28      265.45      4.25 o
   5   5   0      370.92      405.35      5.12 o
   6   5   0       54.11       56.25      2.57 o
   7   5   0       34.92       37.13      2.33 o
   8   5   0       71.03       70.67      3.02 o
   9   5   0      446.69      437.81      9.61 o
  10   5   0       53.10       49.54      3.57 o
  11   5   0        5.75        4.85      2.54 o
  12   5   0      163.51      173.61      9.01 o
  13   5   0      100.98       93.94      6.60 o
  14   5   0      178.36      182.12      8.93 o
  15   5   0       80.12       72.44      6.59 o
  16   5   0       13.52       11.95      5.66 o
  17   5   0        2.87        4.25     10.85 o
   0   6   0     3414.97     3453.48     51.66 o
   1   6   0     1315.90     1298.70     14.78 o
   2   6   0      423.00      418.61      7.18 o
   3   6   0      794.25      851.97     10.78 o
   4   6   0      149.47      145.91      3.66 o
   5   6   0        4.55        4.00      1.32 o
   6   6   0      133.36      132.33      3.75 o
   7   6   0       33.39       34.43      2.63 o
   8   6   0       61.02       66.75      3.36 o
   9   6   0      263.61      273.08      6.86 o
  10   6   0      214.26      218.54      7.30 o
  11   6   0      269.31      271.41      8.50 o
  12   6   0       64.01       64.76      7.37 o
  13   6   0        0.72        0.19      4.36 o
  14   6   0       41.56       46.23      7.37 o
  15   6   0       39.51       45.95      7.33 o
  16   6   0        0.11       -0.66      5.28 o
  17   6   0        2.32       18.87     11.79 o
   1   7   0      857.63      878.92     12.11 o
   2   7   0      713.56      714.78     10.43 o
   3   7   0       17.76       18.06      2.56 o
   4   7   0      176.35      185.31      8.67 o
   5   7   0        8.55        9.72      2.40 o
   6   7   0      178.19      170.61      5.85 o
   7   7   0      118.97      119.94      6.10 o
   8   7   0       14.22       15.56      2.95 o
   9   7   0       13.49       12.74      2.86 o
  10   7   0       87.97       88.38      4.78 o
  11   7   0      108.94      109.93      7.07 o
  12   7   0      190.34      219.51     17.93 o
  13   7   0      122.89      128.43      9.86 o
  14   7   0        9.73       19.89      6.00 o
  15   7   0        1.68       -4.72      4.85 o
  16   7   0        1.64       -1.16      5.64 o
   0   8   0      937.94      916.18     23.18 o
   1   8   0      348.09      364.67      9.25 o
   2   8   0       69.76       82.99      3.86 o
   3   8   0      166.16      164.64      5.78 o
   4   8   0       70.55       79.82      5.95 o
   5   8   0      390.42      372.13     11.52 o
   6   8   0      134.17      138.50      5.58 o
   7   8   0       24.60       25.46      3.41 o
   8   8   0       31.34       32.92      4.19 o
   9   8   0       39.77       44.51      4.81 o
  10   8   0      105.75      115.74      7.49 o
  11   8   0      279.56      287.52     11.73 o
  12   8   0       72.93       77.94      8.80 o
  13   8   0        2.04       -2.75      5.90 o
  14   8   0       16.77       21.72      6.84 o
  15   8   0        3.76        5.57      8.26 o
   1   9   0       42.72       48.81      3.88 o
   2   9   0      662.54      662.51     12.40 o
   3   9   0      147.33      141.96      5.77 o
   4   9   0        6.61        5.65      3.07 o
   5   9   0       13.85       11.92      3.41 o
   6   9   0       93.43       98.14      5.38 o
   7   9   0       31.02       34.87      5.05 o
   8   9   0       59.71       48.85      6.07 o
   9   9   0       21.38       16.53      5.22 o
  10   9   0       64.28       55.09      6.33 o
  11   9   0       16.36       28.76      6.69 o
  12   9   0       14.98       19.00      6.35 o
  13   9   0       64.24       74.68      9.60 o
   0  10   0        0.03        4.72      4.34 o
   1  10   0      208.36      217.28      9.52 o
   2  10   0        0.72       -1.62      5.84 o
   3  10   0       28.67       17.99      4.44 o
   4  10   0       38.32       34.97      6.24 o
   5  10   0        0.33        5.56      4.49 o
   6  10   0       28.06       19.58      6.00 o
   7  10   0       26.80       33.76      8.73 o
   8  10   0       14.85       17.77      8.26 o
   9  10   0        0.95        3.24      4.87 o
  10  10   0       44.99       50.22      7.83 o
  11  10   0       23.33       28.30     10.38 o
   1  11   0       39.26       33.99      6.67 o
   2  11   0       77.84       98.90      9.34 o
   3  11   0       40.06       47.88      7.50 o
   4  11   0       30.50       34.46      7.01 o
   5  11   0        1.61        6.47      5.90 o
   6  11   0       19.06       21.50      6.11 o
   7  11   0       15.32       22.23      6.78 o
   8  11   0        4.51        6.08      7.08 o
   9  11   0        0.16       -2.04      5.50 o
   0  12   0        0.00       -6.13      6.13 o
   1  12   0       37.82       43.24      7.83 o
   2  12   0        1.04       -2.48      5.16 o
   3  12   0        0.90       -3.38      4.83 o
   4  12   0        0.62       -3.26      5.16 o
   5  12   0        0.02        0.54      5.55 o
 -19   1   1        2.78       -3.80      7.32 o
 -18   1   1        3.33       -6.35      6.35 o
 -17   1   1        8.87       14.88      6.83 o
 -16   1   1        4.01       -2.60      4.16 o
 -15   1   1        1.54       -0.48      2.12 o
 -14   1   1      108.21      110.13      4.43 o
 -13   1   1      376.89      385.41      7.08 o
 -12   1   1        9.11       10.10      2.10 o
 -11   1   1      718.88      675.34      9.19 o
 -10   1   1       26.41       22.96      1.89 o
  -9   1   1      409.96      418.89      7.85 o
  -8   1   1       38.76       45.62      1.97 o
  -7   1   1       59.07       53.84      1.72 o
  -6   1   1      447.25      443.31      4.88 o
  -5   1   1     2459.77     2498.96     18.57 o
  -4   1   1    12324.05    12465.85     89.59 o
  -3   1   1     6812.56     6844.82     47.51 o
  -2   1   1    10605.98    10372.46     75.56 o
  -1   1   1      493.05      500.09      5.72 o
   0   1   1       86.16       74.80      1.83 o
   1   1   1        9.05        6.60      0.49 o
   2   1   1      264.86      269.24      3.23 o
   3   1   1     9188.46     9159.35     73.57 o
   4   1   1       91.34      102.54      1.79 o
   5   1   1        2.72        0.64      0.57 o
   6   1   1      775.50      752.03      7.78 o
   7   1   1       59.92       64.23      1.79 o
   8   1   1      500.39      482.08      5.99 o
   9   1   1      123.61      123.94      3.16 o
  10   1   1        2.15        2.68      1.24 o
  11   1   1        3.00        1.29      2.02 o
  12   1   1        6.95        5.08      1.72 o
  13   1   1       24.91       24.09      2.31 o
  14   1   1        1.04        3.22      2.35 o
  15   1   1       26.77       25.77      6.49 o
  16   1   1       14.04        5.81      4.40 o
  17   1   1        1.97       -3.73      5.98 o
  18   1   1        1.49       -6.50      6.50 o
  19   1   1        6.01       -7.12      7.12 o
 -19   2   1        1.41       -1.08      7.17 o
 -18   2   1        5.09       -5.31      6.65 o
 -17   2   1        3.47        6.51      6.50 o
 -16   2   1        2.05        1.87      3.86 o
 -15   2   1       11.19        9.93      2.96 o
 -14   2   1       19.71       20.07      3.06 o
 -13   2   1        0.13       -2.20      2.69 o
 -12   2   1      296.56      296.18      6.57 o
 -11   2   1       17.88       11.41      1.99 o
 -10   2   1      198.91      192.37      4.82 o
  -9   2   1        1.34        1.70      1.23 o
  -8   2   1      828.84      784.80      9.40 o
  -7   2   1       27.83       25.39      1.45 o
  -6   2   1        4.36        7.22      0.93 o
  -5   2   1     1529.79     1532.70     12.78 o
  -4   2   1     2624.95     2694.54     19.95 o
  -3   2   1        9.36       12.89      0.82 o
  -2   2   1       57.78       55.29      1.58 o
  -1   2   1     2673.83     2589.97     28.68 o
   0   2   1     4721.44     4936.89     66.16 o
   1   2   1     1770.68     1761.77     17.09 o
   2   2   1      833.55      865.10      9.20 o
   3   2   1        3.27        1.37      0.57 o
   4   2   1      189.14      184.31      3.98 o
   5   2   1      159.00      164.75      2.86 o
   6   2   1     1323.78     1369.32     12.34 o
   7   2   1      998.89     1000.39     10.99 o
   8   2   1      181.04      175.46      3.97 o
   9   2   1        0.01       -0.98      1.13 o
  10   2   1      159.92      161.32      4.31 o
  11   2   1      182.87      173.87      4.78 o
  12   2   1        1.90       -1.72      1.72 o
  13   2   1        1.18       -0.30      2.07 o
  14   2   1       11.62        8.55      3.23 o
  15   2   1        2.87        0.35      4.53 o
  16   2   1        2.83       -8.96      8.96 o
  17   2   1       21.66       34.35     20.99 o
  18   2   1       26.17       27.57      8.50 o
  19   2   1        2.38        1.12      7.12 o
 -18   3   1        5.48        4.68      7.50 o
 -17   3   1       19.25       16.64     12.27 o
 -16   3   1       42.78       36.66      5.54 o
 -15   3   1        5.43       -1.42      4.45 o
 -14   3   1        2.90       -0.51      2.37 o
 -13   3   1       54.26       50.78      3.66 o
 -12   3   1        0.91        0.91      1.96 o
 -11   3   1       54.09       43.82      3.74 o
 -10   3   1       22.98       22.09      2.16 o
  -9   3   1      182.08      188.45      4.63 o
  -8   3   1     1100.81     1055.51     11.90 o
  -7   3   1      139.95      153.02      3.28 o
  -6   3   1       77.67       78.95      2.54 o
  -5   3   1       74.85      100.94      2.95 o
  -4   3   1     2732.96     2759.04     25.79 o
  -3   3   1     1760.78     1882.04     17.91 o
  -2   3   1       44.29       35.43      1.75 o
  -1   3   1     1436.41     1581.52     16.71 o
   0   3   1      526.86      503.72      7.37 o
   1   3   1     2119.89     1993.76     22.97 o
   2   3   1       51.70       47.92      1.75 o
   3   3   1       21.26       17.99      0.99 o
   4   3   1     2828.52     2779.22     25.28 o
   5   3   1      667.72      659.15      7.76 o
   6   3   1        7.56        2.51      0.81 o
   7   3   1      287.43      300.97      4.60 o
   8   3   1       31.37       42.75      2.03 o
   9   3   1      247.31      234.19      4.56 o
  10   3   1       17.89       18.99      1.99 o
  11   3   1      252.74      242.83      5.71 o
  12   3   1       60.13       55.81      3.28 o
  13   3   1        0.41       -1.04      2.55 o
  14   3   1        0.08       -0.82      3.74 o
  15   3   1       57.03       64.16      8.46 o
  16   3   1       24.32       24.80      7.32 o
  17   3   1        0.48       -4.14     13.44 o
  18   3   1        0.00       -2.64      7.17 o
 -18   4   1        0.61       -7.01      7.01 o
 -17   4   1        3.42        8.18      7.46 o
 -16   4   1       66.94       62.83      6.71 o
 -15   4   1       46.30       53.73      5.97 o
 -14   4   1       68.66       67.20      5.94 o
 -13   4   1        1.72        0.83      2.77 o
 -12   4   1        0.19        0.96      1.96 o
 -11   4   1      185.95      182.25      5.20 o
 -10   4   1       13.94       16.52      2.34 o
  -9   4   1       33.15       35.60      3.98 o
  -8   4   1      257.46      242.36      6.86 o
  -7   4   1     1107.48     1111.15     16.03 o
  -6   4   1     2116.76     2211.88     25.67 o
  -5   4   1       34.61       20.05      1.72 o
  -4   4   1     2700.96     2817.18     24.83 o
  -3   4   1      131.76      110.71      2.87 o
  -2   4   1      448.30      467.98      7.34 o
  -1   4   1       21.30       15.32      1.36 o
   0   4   1      453.12      454.12      6.64 o
   1   4   1      458.59      407.62      6.02 o
   2   4   1     1170.73     1180.86     12.75 o
   3   4   1      323.03      304.97      4.16 o
   4   4   1      417.66      383.24      4.78 o
   5   4   1        1.92        4.07      0.93 o
   6   4   1      422.75      392.63      5.76 o
   7   4   1       30.85       41.98      2.75 o
   8   4   1      307.18      326.17      6.50 o
   9   4   1      680.27      650.98     16.70 o
  10   4   1       46.27       43.01      2.76 o
  11   4   1       84.14       76.97      4.07 o
  12   4   1       57.21       51.58      4.01 o
  13   4   1       12.38        9.66      3.48 o
  14   4   1        0.02       -0.29      3.28 o
  15   4   1        7.53        3.35      4.02 o
  16   4   1       95.20       95.43     13.21 o
  17   4   1        5.33       -6.34      6.34 o
  18   4   1       10.39       41.04     13.68 o
 -17   5   1      100.55      101.16     10.14 o
 -16   5   1        8.72       13.13      5.13 o
 -15   5   1        1.59        2.76      3.96 o
 -14   5   1        6.10        6.85      4.06 o
 -13   5   1       57.58       70.84      6.12 o
 -12   5   1       78.48       74.16      4.78 o
 -11   5   1       44.84       37.85      3.39 o
 -10   5   1      183.41      184.16      5.81 o
  -9   5   1      470.05      473.67      9.03 o
  -8   5   1      165.81      153.65      5.43 o
  -7   5   1      161.34      168.83      5.41 o
  -6   5   1       12.16       12.42      1.53 o
  -5   5   1        0.69       -0.29      0.98 o
  -4   5   1        2.76       -0.26      1.10 o
  -3   5   1      292.97      317.36      4.98 o
  -2   5   1     1106.25     1052.03     13.02 o
  -1   5   1      736.57      732.24     10.41 o
   0   5   1      296.45      262.07      4.79 o
   1   5   1        1.35       -0.22      1.48 o
   2   5   1       41.10       50.43      3.02 o
   3   5   1      234.07      273.99      4.34 o
   4   5   1      263.72      288.58      4.37 o
   5   5   1      345.90      387.25      5.43 o
   6   5   1      133.49      119.89      2.98 o
   7   5   1      900.87      925.53     10.87 o
   8   5   1       58.07       59.82      3.36 o
   9   5   1       29.48       28.23      2.84 o
  10   5   1      339.23      323.38      7.60 o
  11   5   1        0.18       -0.83      2.22 o
  12   5   1       60.11       55.53      4.36 o
  13   5   1      105.37      109.97     12.80 o
  14   5   1        2.32        1.32      4.43 o
  15   5   1       86.75       87.40     18.87 o
  16   5   1        0.01        4.72      9.91 o
  17   5   1       10.37       -2.83     10.38 o
 -17   6   1        0.64       -5.28      5.28 o
 -16   6   1       75.66       97.59     10.19 o
 -15   6   1        0.01       -4.28      5.66 o
 -14   6   1      100.13      100.18     14.39 o
 -13   6   1        0.31       -0.37      4.12 o
 -12   6   1        6.78        7.24      3.88 o
 -11   6   1       53.89       47.19      3.75 o
 -10   6   1       22.59       23.29      5.25 o
  -9   6   1        5.70        3.24      2.34 o
  -8   6   1      527.33      518.18      9.52 o
  -7   6   1      354.11      326.48      6.45 o
  -6   6   1       54.13       52.10      2.71 o
  -5   6   1      533.90      518.64      7.77 o
  -4   6   1      207.70      212.92      4.70 o
  -3   6   1      145.23      152.61      4.25 o
  -2   6   1        3.38        1.93      1.38 o
  -1   6   1      448.14      451.88      7.32 o
   0   6   1       16.67       14.17      1.85 o
   1   6   1      336.25      329.86      9.05 o
   2   6   1      796.02      786.95     10.82 o
   3   6   1      104.73      100.69      3.73 o
   4   6   1        0.14        0.67      1.24 o
   5   6   1       39.38       37.05      2.13 o
   6   6   1      259.10      281.84      6.93 o
   7   6   1       60.90       55.51      3.34 o
   8   6   1       35.00       35.21      3.15 o
   9   6   1       78.19       78.62      4.20 o
  10   6   1      140.75      147.23      5.52 o
  11   6   1       22.74       17.32      3.95 o
  12   6   1       27.54       37.92      6.28 o
  13   6   1       21.58       27.21      6.10 o
  14   6   1       11.97        8.38      7.08 o
  15   6   1        0.68       -0.18      5.43 o
  16   6   1       74.71       93.88     16.98 o
 -16   7   1        0.85       -2.42      5.64 o
 -15   7   1        4.77        1.59      5.06 o
 -14   7   1        0.24       -1.22      4.79 o
 -13   7   1       38.72       41.47      7.12 o
 -12   7   1        5.06        1.90      4.62 o
 -11   7   1      112.40      119.91      9.06 o
 -10   7   1        0.01        0.75      2.54 o
  -9   7   1      182.03      173.45      6.40 o
  -8   7   1      354.08      341.16      8.58 o
  -7   7   1      720.89      717.26     12.81 o
  -6   7   1       49.82       45.67      3.24 o
  -5   7   1       81.64       80.46      3.24 o
  -4   7   1       24.28       22.30      2.44 o
  -3   7   1      115.02       95.57      3.70 o
  -2   7   1     2121.80     2103.45     25.99 o
  -1   7   1       33.45       27.39      2.53 o
   0   7   1      164.33      154.60      6.10 o
   1   7   1      112.20      109.93      4.71 o
   2   7   1      518.95      485.73     15.18 o
   3   7   1      606.86      574.45     10.46 o
   4   7   1      162.77      163.51      5.51 o
   5   7   1       16.49       19.55      2.78 o
   6   7   1      152.50      165.54      6.27 o
   7   7   1      288.78      294.34      7.75 o
   8   7   1        2.04       -1.67      2.90 o
   9   7   1      111.81      124.32      5.59 o
  10   7   1      150.01      137.84      6.70 o
  11   7   1       20.55       15.50      5.32 o
  12   7   1        1.53       -3.39      5.90 o
  13   7   1      108.17      112.96      9.60 o
  14   7   1        0.00        3.15      5.21 o
  15   7   1       42.74       43.37      9.91 o
  16   7   1       12.51       19.34     11.79 o
 -15   8   1        0.22        1.54      5.85 o
 -14   8   1       23.99       29.43     13.68 o
 -13   8   1       30.32       27.40     10.38 o
 -12   8   1       22.11       12.45      4.71 o
 -11   8   1       55.66       54.93      9.28 o
 -10   8   1       42.57       35.92      5.18 o
  -9   8   1       13.28       16.26      4.22 o
  -8   8   1      284.95      307.48      8.54 o
  -7   8   1        5.22        3.61      2.67 o
  -6   8   1       39.48       33.91      3.53 o
  -5   8   1     1022.48     1019.38     16.14 o
  -4   8   1       86.14       92.64      4.50 o
  -3   8   1      149.88      121.56     10.76 o
  -2   8   1      500.39      491.51     11.02 o
  -1   8   1       14.54       15.98      3.53 o
   0   8   1      859.37      803.24     22.00 o
   1   8   1      966.44      927.17     23.05 o
   2   8   1       10.07        8.09      2.63 o
   3   8   1      498.72      522.03     10.32 o
   4   8   1       92.35       96.44      4.72 o
   5   8   1     1041.88     1028.63     16.46 o
   6   8   1      701.80      713.84     13.16 o
   7   8   1       10.79        8.43      2.90 o
   8   8   1       16.26       15.09      3.23 o
   9   8   1       10.96        1.58      4.15 o
  10   8   1      302.74      346.12     15.42 o
  11   8   1       12.92        6.49      6.13 o
  12   8   1        4.46       11.16      5.76 o
  13   8   1        0.45        5.63      5.19 o
  14   8   1        1.13       -4.34      5.43 o
 -13   9   1        1.65        9.77      6.00 o
 -12   9   1       35.66       26.24      6.91 o
 -11   9   1       74.31       78.64      7.34 o
 -10   9   1       48.20       53.11      7.50 o
  -9   9   1       28.31       21.95      4.85 o
  -8   9   1       18.29       22.49      4.89 o
  -7   9   1        0.02       -3.02      4.16 o
  -6   9   1       80.71       77.87      6.35 o
  -5   9   1        4.05        0.26      6.28 o
  -4   9   1      256.52      254.18      9.61 o
  -3   9   1        3.79        6.55      3.02 o
  -2   9   1       31.48       30.05      3.87 o
  -1   9   1        0.40       -2.41      2.41 o
   0   9   1      147.95      132.38      9.26 o
   1   9   1       86.77       96.34      6.74 o
   2   9   1      215.02      207.94      7.48 o
   3   9   1      255.35      234.74      8.06 o
   4   9   1      277.95      287.36      9.77 o
   5   9   1       16.01       17.53      3.41 o
   6   9   1      177.54      180.16      8.78 o
   7   9   1      585.80      609.52     16.05 o
   8   9   1      132.71      125.43      7.79 o
   9   9   1        4.23       10.17      4.29 o
  10   9   1       79.34       72.34      6.67 o
  11   9   1      123.54      145.94     10.99 o
  12   9   1        1.37       -1.33      5.21 o
  13   9   1       13.15       10.68      6.31 o
 -11  10   1       19.13       22.14      7.78 o
 -10  10   1       70.73       80.17      9.17 o
  -9  10   1       41.69       55.39     10.38 o
  -8  10   1        0.15        3.24      4.95 o
  -7  10   1      114.64      137.82     15.80 o
  -6  10   1       95.20      110.74     11.32 o
  -5  10   1      136.22      141.83     10.17 o
  -4  10   1       15.32        9.31      4.53 o
  -3  10   1        0.48       -0.48      3.40 o
  -2  10   1        1.88        0.03      3.52 o
  -1  10   1        4.11        0.00      4.00 o
   0  10   1        1.11        1.15      6.60 o
   1  10   1      228.51      229.07      9.52 o
   2  10   1       49.26       53.95      6.30 o
   3  10   1        1.60        3.35      3.52 o
   4  10   1      171.97      169.82     10.85 o
   5  10   1      146.37      143.91     10.01 o
   6  10   1      117.27      108.46      9.17 o
   7  10   1       12.48       12.13      5.90 o
   8  10   1       62.51       52.31      7.65 o
   9  10   1       17.62       17.64      5.98 o
  10  10   1        2.04       -6.13      6.60 o
  11  10   1        1.64        9.01      6.20 o
  -9  11   1        4.62        9.51      6.31 o
  -8  11   1       78.43       89.50     10.01 o
  -7  11   1       64.20       77.51      9.01 o
  -6  11   1       10.47       12.79      5.64 o
  -5  11   1       21.64       13.10      5.77 o
  -4  11   1       20.70       13.76      5.64 o
  -3  11   1        3.49        0.17      4.49 o
  -2  11   1       26.32       17.78      5.83 o
  -1  11   1       55.39       57.81      8.01 o
   0  11   1       66.49       87.10      8.84 o
   1  11   1        0.73       -1.46      4.83 o
   2  11   1       29.90       28.61      7.78 o
   3  11   1       53.99       51.91     10.14 o
   4  11   1      332.40      339.19     21.70 o
   5  11   1       32.81       36.82      6.67 o
   6  11   1        2.43        8.25      5.16 o
   7  11   1        2.86       -4.44      4.83 o
   8  11   1        0.20       -4.83      4.83 o
   9  11   1       10.65        2.83      7.55 o
  -5  12   1        8.91       10.80      6.84 o
  -4  12   1       15.00       12.29      6.31 o
  -3  12   1       21.64       25.15      7.01 o
  -2  12   1        2.59        2.56      5.50 o
  -1  12   1       51.53       48.68      9.67 o
   0  12   1        8.93        0.35      8.49 o
   1  12   1       24.20       24.60      6.98 o
   2  12   1        2.05       -4.75     10.85 o
   3  12   1       31.35       37.43      8.17 o
   4  12   1        0.90       -1.14      6.84 o
   5  12   1       29.21       27.46      7.32 o
 -19   0   2       74.84       83.97     16.04 o
 -18   0   2       37.01       37.27     12.27 o
 -17   0   2       70.82       63.21     12.27 o
 -16   0   2       63.66       63.82      9.70 o
 -15   0   2      270.52      265.51      9.83 o
 -14   0   2        2.58        2.10      2.73 o
 -13   0   2       65.41       74.43      4.72 o
 -12   0   2     1230.17     1192.40     20.11 o
 -11   0   2       16.56        7.73      2.41 o
 -10   0   2     1502.39     1463.77     22.24 o
  -9   0   2       46.15       39.69      3.27 o
  -8   0   2     2906.03     2833.44     37.39 o
  -7   0   2      912.39     1014.42     12.76 o
  -6   0   2        8.83        3.76      1.06 o
  -5   0   2     1425.06     1226.38     14.09 o
  -4   0   2      559.83      579.98      7.37 o
  -3   0   2      111.05       97.25      2.16 o
  -2   0   2    11017.99    10874.04     97.88 o
  -1   0   2     7257.81     7223.13    107.96 o
   0   0   2     3311.44     3320.43     61.56 o
   1   0   2      458.16      501.24      8.35 o
   2   0   2      128.79      151.67      3.61 o
   3   0   2    45945.10    45204.43    659.80 o
   4   0   2    16384.24    16529.53    176.12 o
   5   0   2    12639.51    12772.22    155.71 o
   6   0   2      111.13      185.38      3.69 o
   7   0   2      715.12      681.48      9.14 o
   8   0   2     1357.82     1451.78     18.39 o
   9   0   2       34.97       25.23      3.34 o
  10   0   2      803.82      811.74     13.89 o
  11   0   2     3725.10     3631.05     55.02 o
  12   0   2      118.11      102.56      4.90 o
  13   0   2      297.28      326.79     11.24 o
  14   0   2      166.57      168.72     11.09 o
  15   0   2       20.50       20.17      5.32 o
  16   0   2      125.16      119.82     14.62 o
  17   0   2        0.12       13.21     10.38 o
  18   0   2        9.50        4.25      9.91 o
  19   0   2       20.04       30.19     13.21 o
 -19   1   2        3.01        9.71      7.98 o
 -18   1   2       13.87       16.43      7.83 o
 -17   1   2       14.74       10.60      6.98 o
 -16   1   2      201.75      203.35      6.98 o
 -15   1   2       47.72       52.57      3.62 o
 -14   1   2        2.16       -1.48      1.92 o
 -13   1   2      661.34      679.08      9.97 o
 -12   1   2      101.52      109.47      3.74 o
 -11   1   2      461.60      453.78      7.25 o
 -10   1   2      331.80      325.79      5.70 o
  -9   1   2      682.96      599.84      7.97 o
  -8   1   2     1318.46     1379.53     13.67 o
  -7   1   2     3018.75     2950.59     24.47 o
  -6   1   2       51.38       45.23      1.42 o
  -5   1   2     4749.09     4743.29     33.86 o
  -4   1   2     2956.07     2711.70     19.07 o
  -3   1   2      178.60      232.07      2.77 o
  -2   1   2    29628.92    28397.67    215.45 o
  -1   1   2     3422.20     3407.76     37.26 o
   0   1   2      567.06      699.92      9.11 o
   1   1   2      842.34      917.01      9.77 o
   2   1   2     3039.18     2965.02     25.96 o
   3   1   2     9176.41     9027.09     77.32 o
   4   1   2     3555.20     3546.63     28.00 o
   5   1   2      984.38      901.12      8.41 o
   6   1   2       27.18       41.11      1.38 o
   7   1   2      319.05      411.89      4.57 o
   8   1   2     7124.79     6786.79     58.65 o
   9   1   2      109.33      120.15      3.43 o
  10   1   2     1642.28     1629.03     16.81 o
  11   1   2      759.45      772.50      9.90 o
  12   1   2      462.04      426.96      6.94 o
  13   1   2      415.14      412.95     12.57 o
  14   1   2      148.88      146.21      6.68 o
  15   1   2        0.12       -1.31      6.65 o
  16   1   2      149.90      162.76      9.28 o
  17   1   2       80.66       69.75      9.66 o
  18   1   2       14.66       14.55      7.50 o
  19   1   2       27.74       22.79      8.60 o
 -19   2   2      102.14      140.02     26.89 o
 -18   2   2        0.77       -6.60      6.65 o
 -17   2   2       28.84       31.99      5.64 o
 -16   2   2       36.19       45.22      4.80 o
 -15   2   2       92.65      101.29      5.33 o
 -14   2   2      112.36      101.80      4.99 o
 -13   2   2      258.86      265.19      6.88 o
 -12   2   2      485.91      478.70      8.62 o
 -11   2   2        0.86        3.34      2.70 o
 -10   2   2     2912.40     2748.32     26.68 o
  -9   2   2      159.57      198.47      4.68 o
  -8   2   2     2719.17     2711.39     27.72 o
  -7   2   2      100.46      131.13      3.18 o
  -6   2   2       39.24       60.89      1.88 o
  -5   2   2      238.91      259.93      3.52 o
  -4   2   2     4965.17     4733.45     33.96 o
  -3   2   2      602.46      657.92      7.06 o
  -2   2   2    11268.18    11383.10     96.59 o
  -1   2   2    16261.57    16561.15    162.34 o
   0   2   2    19418.40    19712.81    194.31 o
   1   2   2     6072.58     5958.54     51.14 o
   2   2   2     1373.67     1307.44     12.30 o
   3   2   2      481.99      482.19      5.06 o
   4   2   2     1013.11     1045.88      9.32 o
   5   2   2      901.32      853.99      8.57 o
   6   2   2       27.14       28.59      1.28 o
   7   2   2     1274.62     1321.07     12.81 o
   8   2   2       50.23       48.70      2.04 o
   9   2   2      191.96      192.14      4.08 o
  10   2   2      224.97      230.58      5.15 o
  11   2   2     2118.89     2084.14     23.10 o
  12   2   2      160.16      162.97      4.82 o
  13   2   2      362.47      392.46      9.19 o
  14   2   2      259.58      257.50     12.10 o
  15   2   2      111.87      110.87      7.75 o
  16   2   2      137.31      146.81     11.66 o
  17   2   2       34.56       38.76      8.50 o
  18   2   2        4.12       -1.44      6.98 o
 -19   3   2        2.62        0.99      7.50 o
 -18   3   2       71.31       74.26     10.50 o
 -17   3   2       56.04       55.07      9.76 o
 -16   3   2       39.75       37.88      5.67 o
 -15   3   2      141.32      157.37      8.45 o
 -14   3   2        6.11        3.65      2.62 o
 -13   3   2     1147.73     1149.35     16.71 o
 -12   3   2      668.47      674.14     10.77 o
 -11   3   2       35.97       31.54      2.73 o
 -10   3   2      125.13      124.92      4.03 o
  -9   3   2      650.19      607.85      9.07 o
  -8   3   2     1411.77     1450.69     16.61 o
  -7   3   2     3877.20     3862.17     33.32 o
  -6   3   2      910.57      864.24      8.92 o
  -5   3   2     1040.11      987.05      9.64 o
  -4   3   2     2673.46     2764.64     23.16 o
  -3   3   2       43.51       64.26      2.38 o
  -2   3   2        0.09        1.03      0.68 o
  -1   3   2     2542.33     2499.33     27.98 o
   0   3   2       21.93       21.56      1.23 o
   1   3   2      916.57      863.36     11.21 o
   2   3   2      204.02      181.00      3.92 o
   3   3   2      157.61      166.14      3.12 o
   4   3   2      369.16      319.56      4.07 o
   5   3   2      384.82      380.68      4.92 o
   6   3   2       74.71       84.88      2.06 o
   7   3   2      991.71      978.14     10.81 o
   8   3   2       50.69       45.58      2.05 o
   9   3   2      174.19      166.76      5.15 o
  10   3   2     1231.72     1232.18     15.09 o
  11   3   2       16.64       19.31      2.31 o
  12   3   2       70.19       73.23      4.01 o
  13   3   2      164.53      176.17      7.04 o
  14   3   2      119.16      100.01      7.17 o
  15   3   2       83.58       94.85      9.60 o
  16   3   2      219.25      216.13     13.68 o
  17   3   2       30.10       35.32      8.32 o
  18   3   2       21.12       11.05      7.98 o
 -18   4   2        8.09        9.49      7.83 o
 -17   4   2       21.96       14.59      5.05 o
 -16   4   2       55.41       55.06      6.38 o
 -15   4   2       39.47       44.20      5.76 o
 -14   4   2       30.22       23.37      4.63 o
 -13   4   2       83.40       77.69      4.67 o
 -12   4   2     1139.18     1164.43     15.74 o
 -11   4   2      413.49      410.32      9.54 o
 -10   4   2      924.60      849.73     13.17 o
  -9   4   2        4.93        1.79      1.89 o
  -8   4   2      286.61      298.19      6.42 o
  -7   4   2       78.92       83.03      2.88 o
  -6   4   2     2710.65     2744.36     24.56 o
  -5   4   2       95.16      102.56      4.01 o
  -4   4   2      147.79      185.36      3.85 o
  -3   4   2      184.14      199.94      3.79 o
  -2   4   2        0.69        1.12      1.62 o
  -1   4   2    10751.94    11328.81    109.28 o
   0   4   2     1334.25     1417.65     15.88 o
   1   4   2     1153.34     1134.62     14.64 o
   2   4   2      703.48      639.36     10.90 o
   3   4   2      170.57      177.91      3.77 o
   4   4   2       29.55       27.16      1.32 o
   5   4   2       78.98      102.51      2.44 o
   6   4   2      216.22      221.50      3.77 o
   7   4   2      182.96      181.29      3.89 o
   8   4   2      278.13      287.03      7.28 o
   9   4   2        1.43        4.29      1.89 o
  10   4   2       36.61       31.60      2.99 o
  11   4   2      334.37      335.40      7.82 o
  12   4   2       27.52       21.40      3.35 o
  13   4   2      173.60      187.78      7.29 o
  14   4   2        1.45        3.88      4.92 o
  15   4   2       35.79       35.79      7.79 o
  16   4   2       24.71       34.04      7.98 o
  17   4   2        3.91       -3.77      8.96 o
  18   4   2        0.83        6.13     10.85 o
 -17   5   2        0.44        6.85      5.84 o
 -16   5   2        4.41        6.29      4.38 o
 -15   5   2       29.31       24.47      5.13 o
 -14   5   2        5.91        0.31      3.92 o
 -13   5   2      128.93      111.21      7.05 o
 -12   5   2      429.56      425.80     11.10 o
 -11   5   2       56.36       66.14      4.01 o
 -10   5   2       69.42       72.75      4.01 o
  -9   5   2      291.18      267.92      6.70 o
  -8   5   2      117.96      118.82      4.34 o
  -7   5   2      152.79      147.09      4.26 o
  -6   5   2       14.19       15.13      1.70 o
  -5   5   2      410.42      383.34      6.77 o
  -4   5   2      766.01      852.58     12.35 o
  -3   5   2     1162.77     1164.44     12.40 o
  -2   5   2     1259.28     1284.42     14.20 o
  -1   5   2      457.92      416.58      6.47 o
   0   5   2      196.77      199.87      3.75 o
   1   5   2     1247.97     1338.34     17.49 o
   2   5   2     2162.39     2290.91     27.56 o
   3   5   2      231.30      224.12      4.16 o
   4   5   2      293.60      255.79      5.39 o
   5   5   2        6.00       14.98      1.56 o
   6   5   2      168.00      185.29      3.65 o
   7   5   2       31.78       29.00      3.26 o
   8   5   2      193.07      189.70      4.90 o
   9   5   2      181.68      181.92      5.08 o
  10   5   2       21.59       27.03      2.97 o
  11   5   2      110.24      114.84      6.47 o
  12   5   2       71.34       57.22      5.05 o
  13   5   2       28.21       33.68      7.08 o
  14   5   2       62.05       64.34      8.96 o
  15   5   2       12.94       28.78     11.79 o
  16   5   2        6.20        6.60     10.85 o
  17   5   2        1.35       -8.49      8.49 o
 -17   6   2        0.39       -5.41      5.41 o
 -16   6   2        4.12        3.30      5.76 o
 -15   6   2       54.71       56.00     15.10 o
 -14   6   2       15.30       15.92      4.75 o
 -13   6   2        0.47       -2.97      2.97 o
 -12   6   2       39.84       31.99      4.81 o
 -11   6   2       21.95       14.13      3.04 o
 -10   6   2       47.72       58.81      3.88 o
  -9   6   2      183.72      194.84      5.91 o
  -8   6   2      319.22      317.76      8.28 o
  -7   6   2       74.04       62.95      3.75 o
  -6   6   2        2.46        0.92      1.69 o
  -5   6   2       62.07       55.68      2.72 o
  -4   6   2       86.72       91.40      3.39 o
  -3   6   2       69.15       73.64      3.02 o
  -2   6   2       19.74       29.35      2.55 o
  -1   6   2      986.48      980.53     12.97 o
   0   6   2      548.46      525.48      7.59 o
   1   6   2      264.56      252.71      5.16 o
   2   6   2      259.63      231.38      5.81 o
   3   6   2      153.16      160.13      4.95 o
   4   6   2       50.70       41.96      3.25 o
   5   6   2       69.33       80.80      4.16 o
   6   6   2      279.13      280.03      6.48 o
   7   6   2        7.98        8.15      2.30 o
   8   6   2       27.03       22.05      3.36 o
   9   6   2       38.69       33.72      3.27 o
  10   6   2       77.60       78.70      4.31 o
  11   6   2      390.91      401.28     11.41 o
  12   6   2      163.07      171.72     10.43 o
  13   6   2        8.74        7.39     11.09 o
  14   6   2        0.40       -4.28      4.28 o
  15   6   2       17.34       19.81     10.85 o
  16   6   2        8.69       27.36     13.21 o
 -16   7   2        0.13       -4.58      5.41 o
 -15   7   2        3.30       -2.00      9.20 o
 -14   7   2       32.14       35.73      7.14 o
 -13   7   2       46.80       47.17     18.63 o
 -12   7   2       36.91       38.21      6.57 o
 -11   7   2        3.25        3.86      3.81 o
 -10   7   2       24.38       22.06      4.90 o
  -9   7   2       34.61       35.63      4.30 o
  -8   7   2        2.25        0.90      1.98 o
  -7   7   2      146.17      158.26      5.05 o
  -6   7   2      352.45      343.92      6.62 o
  -5   7   2      167.40      160.53      6.59 o
  -4   7   2       60.94       68.57      3.36 o
  -3   7   2      293.38      305.30      6.36 o
  -2   7   2      992.67      978.57     13.07 o
  -1   7   2      937.38      931.54     13.60 o
   0   7   2        6.61        7.01      1.81 o
   1   7   2      437.72      459.41      8.17 o
   2   7   2        5.70        1.11      1.98 o
   3   7   2      126.98      125.62      4.84 o
   4   7   2      615.01      608.29     10.24 o
   5   7   2      336.78      332.01      8.04 o
   6   7   2       51.55       53.03      3.86 o
   7   7   2        5.98        5.80      2.52 o
   8   7   2        3.42       -1.67      2.21 o
   9   7   2      577.43      584.52     11.11 o
  10   7   2      234.11      241.19     12.65 o
  11   7   2        0.49        0.29      3.93 o
  12   7   2      119.03      107.72      9.06 o
  13   7   2        8.40        7.80      5.41 o
  14   7   2       81.02       86.57      8.95 o
  15   7   2       52.71       60.86     15.10 o
 -15   8   2       19.46       17.69      6.79 o
 -14   8   2       10.58       10.69      6.37 o
 -13   8   2        2.99        0.30      4.37 o
 -12   8   2        1.80        3.13      4.20 o
 -11   8   2        6.10        2.23      3.86 o
 -10   8   2       17.59       10.49      4.15 o
  -9   8   2      282.18      311.90     11.16 o
  -8   8   2      278.21      277.56      9.02 o
  -7   8   2      196.34      182.72      6.37 o
  -6   8   2       23.20       23.92      3.27 o
  -5   8   2       94.67       95.52      8.06 o
  -4   8   2      932.24      914.83     22.27 o
  -3   8   2     1088.63     1078.36     16.36 o
  -2   8   2       84.02       69.10      3.67 o
  -1   8   2      187.29      194.19      5.46 o
   0   8   2     2118.65     2122.03     25.02 o
   1   8   2      613.92      599.50     10.00 o
   2   8   2       13.52        9.52      2.32 o
   3   8   2      402.18      411.91     10.16 o
   4   8   2       37.18       31.24      3.40 o
   5   8   2       22.35       16.41      3.15 o
   6   8   2       48.40       53.13      6.07 o
   7   8   2        6.56        1.33      2.77 o
   8   8   2      458.96      450.11     14.47 o
   9   8   2       58.42       69.41      6.06 o
  10   8   2      218.03      251.71     13.15 o
  11   8   2      134.49      125.44     10.07 o
  12   8   2       32.66       33.17      8.49 o
  13   8   2       23.79       18.54      6.45 o
  14   8   2       18.24       21.51      9.67 o
 -13   9   2       34.39       41.54      7.98 o
 -12   9   2       26.45       24.54      5.62 o
 -11   9   2        0.99        3.75      4.23 o
 -10   9   2       13.23        7.42      4.97 o
  -9   9   2        1.71        7.48      4.53 o
  -8   9   2       28.63       24.77      8.26 o
  -7   9   2        4.19        2.00      3.92 o
  -6   9   2       71.50       72.61      7.00 o
  -5   9   2       77.44       73.13      5.96 o
  -4   9   2       33.04       26.36      4.44 o
  -3   9   2      448.85      439.45     11.08 o
  -2   9   2      201.94      202.58      7.36 o
  -1   9   2       11.06       16.27      3.28 o
   0   9   2      118.77      113.23      5.65 o
   1   9   2       25.46       19.78      4.07 o
   2   9   2       15.94       12.63      3.29 o
   3   9   2      217.57      234.21      7.37 o
   4   9   2       18.48       16.24      3.19 o
   5   9   2       38.44       32.62      3.91 o
   6   9   2      289.48      294.62     10.79 o
   7   9   2        0.37        2.28      3.69 o
   8   9   2        6.17        9.62      4.07 o
   9   9   2      132.88      147.05      8.32 o
  10   9   2        8.48        2.08      5.10 o
  11   9   2       24.26       33.60      7.14 o
  12   9   2        1.67        3.11      5.50 o
  13   9   2       32.28       34.48      7.68 o
 -11  10   2       97.39       95.53     10.17 o
 -10  10   2       12.91        7.46      5.64 o
  -9  10   2        0.03       -4.46      4.76 o
  -8  10   2       13.71       10.52      5.55 o
  -7  10   2       24.37       13.74      5.50 o
  -6  10   2       28.86       28.48      6.45 o
  -5  10   2       11.49       13.00      4.14 o
  -4  10   2       55.79       54.76      6.00 o
  -3  10   2      149.29      114.04      7.24 o
  -2  10   2      206.30      224.18     13.44 o
  -1  10   2       10.19        7.57      5.57 o
   0  10   2       75.24      101.86      8.90 o
   1  10   2       14.45       17.43      4.34 o
   2  10   2       77.90       84.54      5.74 o
   3  10   2        0.33       -3.49      3.49 o
   4  10   2       13.61       10.41      6.13 o
   5  10   2        6.02        5.68      4.63 o
   6  10   2      156.28      150.57     10.17 o
   7  10   2       17.38       25.83      6.13 o
   8  10   2        0.83       -3.74      5.12 o
   9  10   2        0.17       -2.27      5.31 o
  10  10   2       12.81       12.76      6.31 o
  11  10   2        8.05        6.06      7.55 o
  -9  11   2        0.10       -2.50      5.10 o
  -8  11   2       21.43       21.57      6.65 o
  -7  11   2        0.20       -2.85      5.43 o
  -6  11   2        1.84        8.02      8.26 o
  -5  11   2       43.46       44.10      7.67 o
  -4  11   2        0.70       -2.04     10.61 o
  -3  11   2        0.08       -4.08      4.08 o
  -2  11   2        2.75        7.08      7.08 o
  -1  11   2        3.79        0.89      6.84 o
   0  11   2       68.33       75.20      8.32 o
   1  11   2       16.76        7.33      5.19 o
   2  11   2        9.74        8.49      5.00 o
   3  11   2       10.61       10.99      5.66 o
   4  11   2        0.61       -0.98      4.83 o
   5  11   2       32.66       35.69      7.17 o
   6  11   2        2.51       -4.29      4.83 o
   7  11   2       17.34       14.33      6.16 o
   8  11   2        3.25       -6.60      6.60 o
   9  11   2        9.10        3.30      8.02 o
  -5  12   2        1.41        3.77      5.67 o
  -4  12   2        0.90       -2.21      5.16 o
  -3  12   2       48.20       52.52      8.46 o
  -2  12   2        3.57       -0.88      5.10 o
  -1  12   2        8.86        7.78      5.67 o
   0  12   2        1.49       -3.12      5.16 o
   1  12   2       72.84       66.11     15.80 o
   2  12   2       83.52       76.19      9.43 o
   3  12   2       27.95       26.75      9.43 o
   4  12   2        2.02       -1.14      5.31 o
   5  12   2        0.02       -3.70      5.16 o
 -19   1   3        0.15        0.04      7.17 o
 -18   1   3        8.91       -3.07      6.67 o
 -17   1   3        3.92        3.83      3.45 o
 -16   1   3        0.62       -0.79      2.45 o
 -15   1   3       37.78       35.89      3.31 o
 -14   1   3        1.39       -1.78      1.86 o
 -13   1   3      132.28      134.26      4.38 o
 -12   1   3      263.91      269.17      5.71 o
 -11   1   3      159.80      149.32      4.13 o
 -10   1   3      140.81      153.77      3.93 o
  -9   1   3       32.00       30.99      1.98 o
  -8   1   3      288.54      295.12      4.75 o
  -7   1   3      377.27      411.99      5.34 o
  -6   1   3      132.77      129.55      2.31 o
  -5   1   3      981.94      958.86      7.95 o
  -4   1   3      645.57      654.25      6.11 o
  -3   1   3      423.30      439.03      4.21 o
  -2   1   3       44.41       42.35      1.22 o
  -1   1   3    25369.77    25427.83    501.62 o
   0   1   3      510.72      518.22      6.01 o
   1   1   3    12620.12    13095.47    120.61 o
   2   1   3      150.91      187.31      2.57 o
   3   1   3     2189.81     2223.26     19.90 o
   4   1   3    13520.58    13767.96    117.52 o
   5   1   3      511.24      536.46      6.00 o
   6   1   3     4688.91     4993.63     39.46 o
   7   1   3     2078.32     2155.26     19.39 o
   8   1   3        0.29       -1.18      1.18 o
   9   1   3      489.24      451.72      6.48 o
  10   1   3       40.22       40.39      2.51 o
  11   1   3      204.29      201.27      5.00 o
  12   1   3       33.81       34.15      3.17 o
  13   1   3        5.10        5.79      2.69 o
  14   1   3       55.06       56.45      5.82 o
  15   1   3       21.82       21.99      6.30 o
  16   1   3        0.07       -0.71      6.00 o
  17   1   3        4.15        9.93      6.83 o
  18   1   3       12.29       15.72      7.98 o
 -19   2   3        5.74       -7.17      7.17 o
 -18   2   3        7.30       -1.20      8.72 o
 -17   2   3       23.77        9.90      4.67 o
 -16   2   3       32.55       43.91      4.86 o
 -15   2   3       41.17       41.47      6.88 o
 -14   2   3      124.08      127.00      7.13 o
 -13   2   3       20.22       26.68      2.85 o
 -12   2   3        0.16       -1.35      1.55 o
 -11   2   3       12.29       10.83      1.80 o
 -10   2   3        6.56        3.50      1.42 o
  -9   2   3      622.67      594.72      9.31 o
  -8   2   3      514.40      503.51      6.66 o
  -7   2   3      963.58      856.03      9.07 o
  -6   2   3      660.30      739.75      7.50 o
  -5   2   3      254.55      263.96      4.62 o
  -4   2   3      457.63      482.65      6.09 o
  -3   2   3     1274.75     1199.62     11.08 o
  -2   2   3     4855.64     5071.44     43.92 o
  -1   2   3     3614.32     3701.61     37.42 o
   0   2   3     3247.57     3524.67     38.46 o
   1   2   3     1374.35     1372.15     12.52 o
   2   2   3     1279.18     1276.75     12.98 o
   3   2   3       43.43       30.58      1.42 o
   4   2   3     2167.84     2220.80     19.06 o
   5   2   3       91.47      108.73      2.19 o
   6   2   3       67.19       71.73      1.96 o
   7   2   3      232.75      253.06      4.11 o
   8   2   3      119.11      123.65      3.04 o
   9   2   3        2.40        0.81      1.17 o
  10   2   3      138.76      126.09      4.08 o
  11   2   3       13.94       10.14      1.98 o
  12   2   3       91.34       79.69      3.55 o
  13   2   3        6.71        6.86      4.36 o
  14   2   3        1.96       -3.53      3.53 o
  15   2   3       61.02       61.28      9.02 o
  16   2   3       10.14       -5.83      5.83 o
  17   2   3       30.90       26.45     12.27 o
  18   2   3        3.09        6.13      7.34 o
 -19   3   3        3.13        4.48      7.67 o
 -18   3   3        8.53       10.11      5.19 o
 -17   3   3       11.35       12.15      6.14 o
 -16   3   3        0.03       -7.26      7.26 o
 -15   3   3       29.85       31.50      5.92 o
 -14   3   3      117.05      125.00      5.67 o
 -13   3   3       91.82       92.21      6.01 o
 -12   3   3      267.64      271.65      6.58 o
 -11   3   3        6.85        1.80      1.75 o
 -10   3   3      164.44      155.36      5.40 o
  -9   3   3        9.88        8.16      1.77 o
  -8   3   3      858.01      862.95     11.27 o
  -7   3   3     1631.52     1595.79     15.64 o
  -6   3   3     1697.81     1560.88     15.24 o
  -5   3   3      291.88      315.55      4.37 o
  -4   3   3      218.95      203.69      3.25 o
  -3   3   3     1718.37     1900.61     17.93 o
  -2   3   3     2083.69     2188.05     20.09 o
  -1   3   3      665.22      639.56      8.93 o
   0   3   3     9736.20    10240.51     99.47 o
   1   3   3      642.33      669.28      8.18 o
   2   3   3      851.39      883.70      9.61 o
   3   3   3        6.94        3.30      0.98 o
   4   3   3        8.95       14.29      1.23 o
   5   3   3      165.74      137.07      3.10 o
   6   3   3      303.63      348.50      4.70 o
   7   3   3        0.00        0.36      0.83 o
   8   3   3      507.12      546.07      7.59 o
   9   3   3      126.66      126.01      3.65 o
  10   3   3      329.08      324.69      6.31 o
  11   3   3      243.00      234.15      7.14 o
  12   3   3        3.40       -1.51      2.37 o
  13   3   3       18.28       23.40      4.77 o
  14   3   3       76.73       79.69      9.55 o
  15   3   3        0.01       -2.71      5.83 o
  16   3   3       18.63       -0.11      7.78 o
  17   3   3       22.47       17.45      7.46 o
  18   3   3       30.43       33.26      8.67 o
 -18   4   3       27.63       36.55      9.40 o
 -17   4   3       95.50      107.96      8.25 o
 -16   4   3       14.03       20.58      5.13 o
 -15   4   3       22.04       24.91      4.90 o
 -14   4   3       22.17       28.72      4.08 o
 -13   4   3        2.14        8.70      2.45 o
 -12   4   3       26.34       24.07      2.91 o
 -11   4   3      325.88      309.00      6.97 o
 -10   4   3      661.30      633.87     10.91 o
  -9   4   3      740.16      692.55     11.13 o
  -8   4   3       68.80       63.29      3.84 o
  -7   4   3       50.30       44.37      2.31 o
  -6   4   3       77.55       73.40      2.62 o
  -5   4   3      294.86      298.89      5.80 o
  -4   4   3       37.61       43.60      1.89 o
  -3   4   3     1463.04     1470.78     14.62 o
  -2   4   3      761.91      745.21      8.82 o
  -1   4   3      334.54      390.25      5.62 o
   0   4   3     1646.73     1690.32     17.14 o
   1   4   3      638.61      684.31      8.84 o
   2   4   3       83.60      119.04      4.14 o
   3   4   3        0.96        1.01      1.03 o
   4   4   3      919.09      926.84      9.75 o
   5   4   3        2.38       -0.53      0.85 o
   6   4   3     1013.69      962.25      9.96 o
   7   4   3      708.65      684.53      9.69 o
   8   4   3      203.35      206.13      4.77 o
   9   4   3      167.80      161.73      5.13 o
  10   4   3        5.60        2.46      2.08 o
  11   4   3       51.05       44.77      3.46 o
  12   4   3       17.34       17.02      3.00 o
  13   4   3       98.14       82.93      5.35 o
  14   4   3      102.64      105.09     12.27 o
  15   4   3       76.56       78.10      9.13 o
  16   4   3        5.75       10.38     10.38 o
  17   4   3       19.83       17.93     11.79 o
 -17   5   3       32.89       38.42      7.51 o
 -16   5   3       56.13       54.05      6.56 o
 -15   5   3       62.61       47.28      6.30 o
 -14   5   3        6.01        4.28      3.92 o
 -13   5   3       21.02       17.07      4.43 o
 -12   5   3      136.48      155.72      6.13 o
 -11   5   3       70.12       69.64      4.16 o
 -10   5   3       72.59       62.18      3.79 o
  -9   5   3      280.28      269.59      7.14 o
  -8   5   3      540.90      536.34      8.73 o
  -7   5   3       18.56       24.64      2.36 o
  -6   5   3      186.19      167.74      5.82 o
  -5   5   3     1227.45     1290.61     15.88 o
  -4   5   3      283.52      291.39      5.47 o
  -3   5   3      580.09      565.63      8.10 o
  -2   5   3        0.56       -0.29      1.08 o
  -1   5   3       90.85      135.01      3.28 o
   0   5   3      568.21      682.31      9.50 o
   1   5   3      512.31      493.91      8.05 o
   2   5   3      955.06     1001.49     12.47 o
   3   5   3      893.81      841.32     12.43 o
   4   5   3      164.45      150.04      3.51 o
   5   5   3        0.59       -0.91      0.91 o
   6   5   3      265.32      283.02      5.09 o
   7   5   3        1.22        0.82      1.59 o
   8   5   3      539.82      548.91      9.58 o
   9   5   3      858.53      862.98     13.06 o
  10   5   3       85.22       85.08      4.80 o
  11   5   3       94.31      100.89      5.72 o
  12   5   3      152.63      161.03     12.66 o
  13   5   3       89.60       97.42      8.12 o
  14   5   3       27.82       37.74     11.32 o
  15   5   3       79.61       89.16     14.62 o
  16   5   3        0.03       -2.83      9.91 o
  17   5   3        1.26        4.72      9.91 o
 -17   6   3       34.76       49.72      8.84 o
 -16   6   3        0.70       -1.62      5.32 o
 -15   6   3       11.17       14.55      4.96 o
 -14   6   3        2.96       -2.16      3.71 o
 -13   6   3       22.38       26.24      4.96 o
 -12   6   3       59.66       51.12      4.87 o
 -11   6   3       16.23       20.93      4.36 o
 -10   6   3       85.15       88.03      4.44 o
  -9   6   3     1014.72     1012.32     13.99 o
  -8   6   3        2.32        2.93      2.16 o
  -7   6   3        2.48        0.46      1.78 o
  -6   6   3      305.56      327.10      6.66 o
  -5   6   3       13.62       14.85      1.94 o
  -4   6   3      294.25      288.62      5.43 o
  -3   6   3      400.37      371.89      6.59 o
  -2   6   3      359.59      397.51      6.67 o
  -1   6   3     1193.92     1218.44     13.95 o
   0   6   3      274.52      242.87      4.75 o
   1   6   3       50.99       37.97      2.16 o
   2   6   3      337.65      348.95      6.38 o
   3   6   3      569.31      578.68      8.80 o
   4   6   3        3.78        2.18      1.88 o
   5   6   3       47.38       47.16      2.99 o
   6   6   3      993.98      982.09     14.42 o
   7   6   3       78.09       77.87      4.68 o
   8   6   3     1042.46     1020.30     14.87 o
   9   6   3        0.53        2.37      2.28 o
  10   6   3       23.82       19.12      3.78 o
  11   6   3       36.58       39.85      5.32 o
  12   6   3       91.14       90.01      8.27 o
  13   6   3        5.18        7.68      5.66 o
  14   6   3      139.14      141.52     16.98 o
  15   6   3       69.78       58.97     14.15 o
  16   6   3        2.83       -3.30      9.43 o
 -16   7   3        1.06        2.19      5.85 o
 -15   7   3       39.72       51.68      8.38 o
 -14   7   3       10.13        9.13      5.44 o
 -13   7   3        2.95        3.55      5.06 o
 -12   7   3      124.03      125.34      9.66 o
 -11   7   3        0.73       -1.96      2.92 o
 -10   7   3      265.76      250.01      7.51 o
  -9   7   3        0.02       -1.43      2.42 o
  -8   7   3      125.46      128.76      5.31 o
  -7   7   3        2.69        3.59      1.61 o
  -6   7   3      988.51      990.53     14.09 o
  -5   7   3       17.03       12.64      2.30 o
  -4   7   3      529.19      525.50      8.80 o
  -3   7   3      428.74      462.17      9.97 o
  -2   7   3       76.19       74.46      3.67 o
  -1   7   3      152.18      153.32      5.52 o
   0   7   3     1118.28     1075.08     13.18 o
   1   7   3      328.17      305.98      5.85 o
   2   7   3       77.76       75.67      3.24 o
   3   7   3     1037.22     1013.08     15.00 o
   4   7   3      206.77      200.93      6.94 o
   5   7   3      714.71      692.54     12.40 o
   6   7   3      235.43      224.40      6.80 o
   7   7   3      130.98      126.59      5.64 o
   8   7   3      238.50      242.63      6.83 o
   9   7   3      235.68      245.65     15.76 o
  10   7   3       35.74       39.66      6.69 o
  11   7   3      123.59      123.79      9.40 o
  12   7   3       46.91       65.81     10.14 o
  13   7   3        1.07       -1.85      4.62 o
  14   7   3       67.82       75.01     14.62 o
  15   7   3        4.49        6.60     10.85 o
 -15   8   3        1.79       -1.53      5.76 o
 -14   8   3       18.94       13.06      6.31 o
 -13   8   3       67.89       68.38     21.46 o
 -12   8   3       23.00       26.87      8.73 o
 -11   8   3       29.33       32.23      5.45 o
 -10   8   3       53.95       66.60      7.58 o
  -9   8   3      283.01      324.82     12.63 o
  -8   8   3       19.14       19.09      3.61 o
  -7   8   3      133.66      107.97      5.71 o
  -6   8   3      206.89      205.03      9.72 o
  -5   8   3       92.34       86.13      5.66 o
  -4   8   3       28.90       24.85      3.84 o
  -3   8   3      119.24       94.40      5.05 o
  -2   8   3      197.41      174.56      5.83 o
  -1   8   3      484.55      459.58      9.50 o
   0   8   3      578.59      580.51     10.90 o
   1   8   3        4.59        3.02      2.35 o
   2   8   3       14.74        6.49      2.97 o
   3   8   3      597.09      584.34     12.67 o
   4   8   3       24.25       27.18      4.58 o
   5   8   3      292.31      279.87      7.89 o
   6   8   3      631.51      614.43     13.56 o
   7   8   3       80.80       78.50      5.38 o
   8   8   3       84.41       91.26      6.46 o
   9   8   3        1.64        0.75      4.87 o
  10   8   3       32.64       41.33      6.83 o
  11   8   3       54.48       66.41      8.38 o
  12   8   3        9.00       15.33      6.00 o
  13   8   3        2.47        6.13      5.76 o
  14   8   3        3.86       11.32     10.85 o
 -13   9   3        4.13       -1.12      5.44 o
 -12   9   3       62.26       67.70      8.50 o
 -11   9   3        9.39        8.66      5.66 o
 -10   9   3       14.74       20.27      5.83 o
  -9   9   3        7.18        6.45      4.97 o
  -8   9   3       64.45       64.25     15.33 o
  -7   9   3      100.40       97.17      6.90 o
  -6   9   3      120.33      111.19      7.11 o
  -5   9   3      240.64      241.56      9.61 o
  -4   9   3        0.86        1.30      3.03 o
  -3   9   3        3.68        0.36      2.67 o
  -2   9   3        0.10       -1.04      2.55 o
  -1   9   3      276.57      286.20      8.61 o
   0   9   3       64.37       63.34      4.94 o
   1   9   3       81.99       78.04      5.24 o
   2   9   3       35.54       34.48      4.24 o
   3   9   3      293.22      308.40      9.46 o
   4   9   3      251.25      247.26      8.12 o
   5   9   3       81.81       82.86      7.49 o
   6   9   3       44.39       42.13      5.18 o
   7   9   3       22.57       26.25      6.52 o
   8   9   3        6.28        6.46      5.21 o
   9   9   3      280.90      305.33     17.93 o
  10   9   3       24.77       32.28      7.12 o
  11   9   3       36.70       50.27     13.68 o
  12   9   3       26.60       36.76      7.71 o
 -11  10   3       10.53        4.91      5.90 o
 -10  10   3        9.73       14.62      7.08 o
  -9  10   3      111.39      144.55     12.50 o
  -8  10   3       13.65       18.87      6.34 o
  -7  10   3        0.02       -1.36      4.42 o
  -6  10   3       44.62       38.84      6.98 o
  -5  10   3       35.29       35.38      5.13 o
  -4  10   3       20.86       22.33      7.82 o
  -3  10   3      109.33      116.19      9.13 o
  -2  10   3       29.99       33.67     10.61 o
  -1  10   3        0.05        4.95      4.34 o
   0  10   3       75.41       70.65      7.65 o
   1  10   3       10.56       11.13      5.66 o
   2  10   3      104.77      107.20      8.84 o
   3  10   3       51.83       67.36      7.67 o
   4  10   3       18.27       11.63      5.16 o
   5  10   3       17.51       11.15      5.31 o
   6  10   3      236.57      237.02     10.40 o
   7  10   3        1.91       -1.95      4.14 o
   8  10   3       35.69       40.16      7.46 o
   9  10   3        2.28        1.64      5.32 o
  10  10   3        0.01        5.98      5.89 o
  11  10   3        7.19       13.91      6.69 o
  -9  11   3       26.77       33.49      7.59 o
  -8  11   3      112.37      125.48     16.04 o
  -7  11   3       86.28       86.18     14.15 o
  -6  11   3       59.15       75.26      9.13 o
  -5  11   3        1.89       -0.71      4.67 o
  -4  11   3        8.71       10.84      5.83 o
  -3  11   3       56.31       64.39      8.13 o
  -2  11   3       26.72       28.09      6.65 o
  -1  11   3       19.95       25.34      6.31 o
   0  11   3       49.96       67.01     12.03 o
   1  11   3        1.69       -4.16      4.16 o
   2  11   3       14.09        7.09      5.16 o
   3  11   3       77.32       66.99      8.13 o
   4  11   3       22.36       17.35      5.83 o
   5  11   3        6.87        1.42      4.49 o
   6  11   3       13.40        4.95      5.34 o
   7  11   3        3.53        7.55      8.02 o
   8  11   3        0.08        4.25      8.02 o
  -5  12   3       26.92       18.90      8.49 o
  -4  12   3        2.35        7.29      6.11 o
  -3  12   3       39.28       37.42     18.63 o
  -2  12   3        0.04       -4.13      4.83 o
  -1  12   3       42.05       52.52      8.32 o
   0  12   3        5.78        1.58      5.16 o
   1  12   3       27.72       21.72      6.98 o
   2  12   3       99.61      101.09      9.99 o
   3  12   3        3.02        9.87      5.83 o
   4  12   3       72.82       65.01     11.09 o
 -19   0   4        3.17        7.55     10.38 o
 -18   0   4       21.35       11.37      5.85 o
 -17   0   4       26.93       31.27      6.36 o
 -16   0   4       48.59       52.41      6.91 o
 -15   0   4      135.16      146.24      7.60 o
 -14   0   4      120.01      116.07     12.01 o
 -13   0   4        4.42       -0.38      2.13 o
 -12   0   4     1124.51     1200.87     20.60 o
 -11   0   4      146.07      144.98      5.76 o
 -10   0   4      114.53      139.35      7.42 o
  -9   0   4        1.04        4.45      1.80 o
  -8   0   4     8573.85     8370.08    138.22 o
  -7   0   4     3194.95     3517.28     41.01 o
  -6   0   4     5344.14     5646.22     62.96 o
  -5   0   4        3.73        0.23      0.79 o
  -4   0   4      110.35       89.84      2.38 o
  -3   0   4     5445.17     5222.33     58.08 o
  -2   0   4    10778.22    10356.90    101.17 o
  -1   0   4     2157.65     2158.15     26.66 o
   0   0   4     2611.18     2427.95     34.81 o
   1   0   4     4741.91     4643.36     67.16 o
   2   0   4     4690.18     4636.99     67.52 o
   3   0   4    15657.38    16046.10    227.32 o
   4   0   4     4621.56     5030.70     73.96 o
   5   0   4     1656.11     1908.24     22.47 o
   6   0   4      668.44      685.89      9.71 o
   7   0   4       26.40       15.44      2.37 o
   8   0   4      737.32      801.62     12.73 o
   9   0   4     1504.73     1547.44     23.36 o
  10   0   4     2072.37     1958.69     27.42 o
  11   0   4      189.51      188.91     10.28 o
  12   0   4      247.35      276.44      9.97 o
  13   0   4       15.23       20.67      4.71 o
  14   0   4      196.62      174.07     16.04 o
  15   0   4       24.34       31.61     10.38 o
  16   0   4       94.20      102.84     14.62 o
  17   0   4        5.25       14.62     10.38 o
  18   0   4       72.05       66.99     14.62 o
 -19   1   4       26.79       32.55      9.17 o
 -18   1   4        6.76       -0.36      3.55 o
 -17   1   4      102.21      114.78      6.59 o
 -16   1   4       18.52       12.49      3.30 o
 -15   1   4       11.96       15.79      2.68 o
 -14   1   4       78.86       68.16      3.85 o
 -13   1   4      128.47      117.70      4.12 o
 -12   1   4        3.12       -0.49      1.52 o
 -11   1   4      964.92      918.89     11.77 o
 -10   1   4        0.30        2.32      1.41 o
  -9   1   4     1328.49     1445.39     15.57 o
  -8   1   4       94.95      112.15      2.98 o
  -7   1   4      206.21      184.18      3.30 o
  -6   1   4     2289.06     2286.06     18.65 o
  -5   1   4     2624.32     2573.16     18.70 o
  -4   1   4      641.11      612.25      5.55 o
  -3   1   4        0.37        0.21      0.48 o
  -2   1   4     6796.68     6670.32     53.97 o
  -1   1   4      190.57      223.67      3.81 o
   0   1   4     1782.14     1587.46     15.43 o
   1   1   4     2919.57     3063.67     30.68 o
   2   1   4     1611.42     1683.39     19.35 o
   3   1   4      570.83      496.80      6.76 o
   4   1   4     1373.06     1319.25     12.91 o
   5   1   4       72.56       71.50      2.38 o
   6   1   4    10566.53    10756.85     87.39 o
   7   1   4        1.01        1.57      1.17 o
   8   1   4        2.75        1.27      1.12 o
   9   1   4     1555.72     1587.15     17.65 o
  10   1   4      407.36      400.62      6.81 o
  11   1   4       71.49       75.94      4.99 o
  12   1   4       29.17       27.89      3.55 o
  13   1   4      172.70      170.71      8.24 o
  14   1   4       17.60       14.46      4.93 o
  15   1   4      380.41      412.67     17.51 o
  16   1   4       18.41       15.12      9.20 o
  17   1   4       24.96       15.70      8.96 o
  18   1   4       10.97        3.56     10.14 o
 -19   2   4        5.71        3.47      7.65 o
 -18   2   4        2.39        2.47      5.31 o
 -17   2   4       26.70       23.37      5.41 o
 -16   2   4      108.93      110.21      9.38 o
 -15   2   4       29.00       18.76      5.62 o
 -14   2   4      314.43      313.00      8.45 o
 -13   2   4      114.34      111.44      4.74 o
 -12   2   4       26.14       24.78      2.41 o
 -11   2   4      304.81      288.96      5.84 o
 -10   2   4      107.69       91.30      3.81 o
  -9   2   4     1046.80     1013.92     11.98 o
  -8   2   4     1065.40     1031.80     10.65 o
  -7   2   4       30.49       27.17      1.57 o
  -6   2   4      279.90      346.67      4.78 o
  -5   2   4       58.04       42.98      1.47 o
  -4   2   4      750.12      662.80      6.87 o
  -3   2   4      689.32      639.67      6.69 o
  -2   2   4     5323.73     5545.70     47.70 o
  -1   2   4    12088.79    12651.41    121.59 o
   0   2   4        5.08       15.53      2.73 o
   1   2   4     3083.81     2904.29     27.36 o
   2   2   4      128.69      140.30      2.42 o
   3   2   4     4479.44     4557.12     39.80 o
   4   2   4       84.94       96.47      2.21 o
   5   2   4      383.54      365.40      4.46 o
   6   2   4      492.58      470.75      6.38 o
   7   2   4     1362.10     1274.74     13.40 o
   8   2   4       14.96       14.98      1.66 o
   9   2   4      231.42      240.04      4.96 o
  10   2   4      712.50      647.67      9.35 o
  11   2   4      337.10      302.22      6.10 o
  12   2   4      481.23      506.03     14.69 o
  13   2   4      105.90      102.79      6.99 o
  14   2   4       80.91       78.94      6.50 o
  15   2   4        7.06        5.81      7.19 o
  16   2   4       56.34       61.30      9.17 o
  17   2   4        0.05       -1.70      7.31 o
  18   2   4       50.31       54.48      9.60 o
 -18   3   4        3.27        1.56      5.37 o
 -17   3   4       80.83       92.31     13.16 o
 -16   3   4       11.77        6.27      6.04 o
 -15   3   4       74.26       73.21      6.67 o
 -14   3   4        1.51        0.00      2.82 o
 -13   3   4      356.89      365.66      9.85 o
 -12   3   4      957.48      934.34     13.60 o
 -11   3   4      237.95      238.12      5.92 o
 -10   3   4       10.14       13.13      2.09 o
  -9   3   4      544.94      573.26     11.70 o
  -8   3   4      408.15      409.81      7.09 o
  -7   3   4     1432.31     1404.17     15.14 o
  -6   3   4      419.21      396.45      5.89 o
  -5   3   4        7.55       26.17      1.64 o
  -4   3   4        1.16        5.50      1.11 o
  -3   3   4      988.44     1115.11     11.37 o
  -2   3   4    14892.07    15164.93    128.93 o
  -1   3   4     1168.10     1227.58     14.75 o
   0   3   4       30.56       64.44      3.98 o
   1   3   4      868.09      984.30     11.21 o
   2   3   4     2555.35     2656.44     25.96 o
   3   3   4       15.68       19.60      1.21 o
   4   3   4     1300.23     1263.77     12.73 o
   5   3   4       11.41        9.43      1.33 o
   6   3   4      158.16      148.16      3.21 o
   7   3   4       74.62       69.08      2.05 o
   8   3   4        4.87        5.01      1.19 o
   9   3   4      511.72      497.23      8.33 o
  10   3   4      386.31      387.89      7.90 o
  11   3   4       98.31       89.01      4.13 o
  12   3   4      146.03      138.53      6.63 o
  13   3   4       80.94       78.12      6.34 o
  14   3   4        0.23        5.66      4.34 o
  15   3   4      160.32      177.68     13.21 o
  16   3   4       13.71       28.29     11.79 o
  17   3   4        1.87        4.48      6.83 o
  18   3   4        1.70       23.12     12.74 o
 -18   4   4       60.38       67.88      7.55 o
 -17   4   4        2.55        6.35      4.97 o
 -16   4   4       25.56       27.82      5.38 o
 -15   4   4       38.92       31.71      4.51 o
 -14   4   4      787.38      821.34     28.12 o
 -13   4   4       58.31       61.67      5.04 o
 -12   4   4       33.20       33.90      3.56 o
 -11   4   4      818.65      786.91     13.12 o
 -10   4   4        0.13       -0.79      2.01 o
  -9   4   4      907.57      876.27     13.74 o
  -8   4   4     2345.85     2302.47     25.02 o
  -7   4   4      307.25      330.93      5.93 o
  -6   4   4       56.32       60.56      3.01 o
  -5   4   4      122.25       92.30      3.26 o
  -4   4   4        0.65        2.82      1.44 o
  -3   4   4     4393.12     4745.36     42.13 o
  -2   4   4     2686.05     2759.33     30.35 o
  -1   4   4     7471.84     8021.22     96.59 o
   0   4   4     1530.54     1650.96     16.74 o
   1   4   4      703.33      697.20     10.23 o
   2   4   4      494.29      444.62      6.33 o
   3   4   4     1950.34     1935.01     21.49 o
   4   4   4      210.25      223.37      4.61 o
   5   4   4        0.01       -1.26      1.26 o
   6   4   4        8.82        9.39      2.01 o
   7   4   4      164.30      160.01      3.84 o
   8   4   4       40.21       40.59      2.54 o
   9   4   4      201.00      195.65      5.65 o
  10   4   4       22.60       18.90      2.70 o
  11   4   4      290.08      284.22      8.62 o
  12   4   4      315.80      296.75      9.76 o
  13   4   4        6.04        1.91      3.95 o
  14   4   4       12.60       33.97     10.38 o
  15   4   4       44.58       46.70     12.27 o
  16   4   4       15.25       27.83     11.79 o
  17   4   4        2.61       16.98     11.32 o
 -17   5   4      134.07      154.07      9.53 o
 -16   5   4       18.38       28.31      5.71 o
 -15   5   4        4.13        3.52      4.06 o
 -14   5   4      118.55       99.89      7.20 o
 -13   5   4      229.65      228.28      9.70 o
 -12   5   4      183.23      170.37      6.94 o
 -11   5   4      114.05      129.86      6.58 o
 -10   5   4       99.99       97.66      4.54 o
  -9   5   4      163.02      151.82      4.89 o
  -8   5   4       11.12       12.35      2.19 o
  -7   5   4        0.07       -1.29      1.32 o
  -6   5   4      128.67      134.60      4.15 o
  -5   5   4      829.79      870.02     11.70 o
  -4   5   4        0.08       -0.65      1.10 o
  -3   5   4      177.00      188.77      4.06 o
  -2   5   4      210.95      214.33      4.27 o
  -1   5   4      195.89      248.21      4.37 o
   0   5   4     1332.29     1280.24     13.97 o
   1   5   4        0.09       -0.70      0.95 o
   2   5   4      305.26      314.98      5.42 o
   3   5   4       23.55       24.21      1.72 o
   4   5   4      524.80      510.93      7.01 o
   5   5   4       94.51      100.00      3.61 o
   6   5   4      117.89      102.08      4.52 o
   7   5   4       15.39       15.93      2.88 o
   8   5   4       83.54       81.50      3.75 o
   9   5   4      103.84       91.19      4.81 o
  10   5   4      123.79      114.91      5.47 o
  11   5   4        1.27        1.86      2.89 o
  12   5   4       15.19       12.42      6.19 o
  13   5   4       19.32       18.40      9.91 o
  14   5   4        8.18        0.94      8.49 o
  15   5   4       55.14       59.44     13.21 o
  16   5   4        5.92        6.60      9.91 o
 -17   6   4        8.47        4.61      5.20 o
 -16   6   4        1.97       -0.28      4.55 o
 -15   6   4        8.40        7.79      4.68 o
 -14   6   4      114.99      123.86      8.04 o
 -13   6   4       50.13       38.78      5.92 o
 -12   6   4        1.20        0.19      3.12 o
 -11   6   4        2.42        2.98      2.72 o
 -10   6   4       90.90      100.43      4.70 o
  -9   6   4       86.05       82.70      4.11 o
  -8   6   4       19.29       14.01      2.51 o
  -7   6   4      128.87      117.36      4.26 o
  -6   6   4      383.67      412.83      7.64 o
  -5   6   4       95.51       92.98      3.52 o
  -4   6   4      478.21      516.59      8.14 o
  -3   6   4      582.67      577.98      9.05 o
  -2   6   4       90.22       74.65      2.89 o
  -1   6   4      378.62      409.90      6.66 o
   0   6   4      950.25      943.55     11.44 o
   1   6   4      959.69      939.06     11.31 o
   2   6   4      904.84      904.17     11.99 o
   3   6   4      369.89      341.27      6.26 o
   4   6   4      209.43      229.55      6.15 o
   5   6   4        2.32        0.58      1.99 o
   6   6   4       15.99       19.57      2.61 o
   7   6   4      497.65      469.62      8.98 o
   8   6   4       49.08       61.97      4.61 o
   9   6   4       13.44       20.16      3.65 o
  10   6   4      348.84      318.99     14.94 o
  11   6   4        9.45        0.31      7.55 o
  12   6   4       74.15       96.52      8.37 o
  13   6   4       63.34       55.67     12.27 o
  14   6   4        2.66        6.60      9.91 o
  15   6   4        0.38        3.77      9.43 o
  16   6   4        0.11        4.72      9.91 o
 -16   7   4        0.00       -2.37      5.21 o
 -15   7   4        0.70       -2.49      5.06 o
 -14   7   4        4.02       -2.27      4.79 o
 -13   7   4       72.66       67.68      8.26 o
 -12   7   4       47.97       55.94      5.78 o
 -11   7   4       83.46       72.81      9.49 o
 -10   7   4       97.51      101.86      6.21 o
  -9   7   4        7.06        3.99      2.62 o
  -8   7   4        7.46        4.31      2.43 o
  -7   7   4       33.71       32.17      4.42 o
  -6   7   4      427.05      433.69      8.33 o
  -5   7   4      416.28      410.72      8.54 o
  -4   7   4       21.96       20.21      2.72 o
  -3   7   4       34.31       40.33      4.32 o
  -2   7   4      155.76      161.50      4.72 o
  -1   7   4     1478.77     1473.79     19.41 o
   0   7   4      541.37      555.09      9.25 o
   1   7   4      264.38      249.44      5.63 o
   2   7   4       44.78       41.70      3.16 o
   3   7   4      351.42      367.24      9.35 o
   4   7   4     1264.97     1224.06     20.19 o
   5   7   4      465.72      483.97     11.44 o
   6   7   4      193.12      184.12      6.28 o
   7   7   4       54.07       55.39      4.36 o
   8   7   4      188.15      194.06     10.52 o
   9   7   4      651.98      650.94     29.25 o
  10   7   4       69.94       60.45      7.31 o
  11   7   4       13.13       12.18      5.41 o
  12   7   4        2.23        1.04      4.71 o
  13   7   4        3.55        1.89      9.43 o
  14   7   4       58.31       67.46     14.15 o
  15   7   4       32.05       34.91     13.68 o
 -15   8   4       23.20       20.76     10.85 o
 -14   8   4        0.65       -3.83      5.32 o
 -13   8   4        0.02       -2.83      4.71 o
 -12   8   4        4.43        7.90      5.21 o
 -11   8   4       22.13       20.58      8.73 o
 -10   8   4       23.41       19.37      5.43 o
  -9   8   4       77.19       78.84      6.35 o
  -8   8   4       27.77       29.99      4.15 o
  -7   8   4      137.93      124.42      7.52 o
  -6   8   4        6.00        6.15      2.88 o
  -5   8   4       78.76       84.66      5.12 o
  -4   8   4        5.97        8.07      2.86 o
  -3   8   4      131.25      110.30      5.52 o
  -2   8   4       62.79       55.30      3.78 o
  -1   8   4       40.71       32.05      3.23 o
   0   8   4        8.01        8.89      2.49 o
   1   8   4        4.31        2.44      2.76 o
   2   8   4       91.94       88.54      5.29 o
   3   8   4      808.09      821.09     15.94 o
   4   8   4      966.17      908.82     20.02 o
   5   8   4      150.34      163.04      6.24 o
   6   8   4       24.59       31.75      4.21 o
   7   8   4       26.39       14.80      4.02 o
   8   8   4      136.94      137.06     15.80 o
   9   8   4        0.39       -0.61      4.53 o
  10   8   4       28.01        8.06      5.06 o
  11   8   4       20.91       24.17      6.10 o
  12   8   4        3.93       -3.21      4.71 o
  13   8   4       40.69       72.18     14.62 o
  14   8   4       17.31       20.29     11.79 o
 -13   9   4       11.40       20.67      6.65 o
 -12   9   4        7.15        9.70      8.02 o
 -11   9   4        2.49       -1.79      4.87 o
 -10   9   4       72.60       89.76      9.32 o
  -9   9   4        8.94       10.51      5.44 o
  -8   9   4       12.38       10.28      4.87 o
  -7   9   4        0.51        1.92      3.23 o
  -6   9   4       37.27       33.05      4.79 o
  -5   9   4        3.37       -2.16      2.90 o
  -4   9   4       34.33       37.63      4.77 o
  -3   9   4       68.98       78.10      5.25 o
  -2   9   4        2.17        0.46      2.76 o
  -1   9   4       12.12       12.80      3.36 o
   0   9   4       12.02       11.76      3.36 o
   1   9   4       52.44       44.21      4.40 o
   2   9   4        2.28        0.69      3.01 o
   3   9   4        2.71        2.14      3.52 o
   4   9   4        0.01       -3.03      3.03 o
   5   9   4       28.02       31.17      5.05 o
   6   9   4       72.72       69.67      6.64 o
   7   9   4       70.86       80.74      8.60 o
   8   9   4      100.12       99.02     14.62 o
   9   9   4        0.37        7.96      5.55 o
  10   9   4        0.36        2.83      5.32 o
  11   9   4       11.73       11.45      7.31 o
  12   9   4        1.17        2.29      5.66 o
 -11  10   4        0.15       -3.17      5.44 o
 -10  10   4        0.01       -6.35     10.85 o
  -9  10   4       73.41       76.98      9.01 o
  -8  10   4       22.56       20.01      6.10 o
  -7  10   4        3.29       10.56      5.31 o
  -6  10   4        4.59        9.32      5.21 o
  -5  10   4        7.42        6.23      4.76 o
  -4  10   4      116.40      106.07      9.13 o
  -3  10   4       75.11       80.19      8.32 o
  -2  10   4        2.52        1.63      5.19 o
  -1  10   4       39.55       31.25      9.43 o
   0  10   4      202.33      200.15     13.44 o
   1  10   4       21.04       14.68      5.16 o
   2  10   4       12.60       23.72      5.64 o
   3  10   4       24.83       25.20      5.64 o
   4  10   4       90.94       80.49      6.69 o
   5  10   4        6.53       12.04      4.47 o
   6  10   4        0.66        5.64      4.01 o
   7  10   4        7.35       12.90      6.00 o
   8  10   4       48.26       64.76      9.20 o
   9  10   4       35.65       28.56      7.46 o
  10  10   4        0.16       -2.25      8.02 o
  -9  11   4        5.25        0.67      5.66 o
  -8  11   4        0.71       10.86      6.23 o
  -7  11   4       24.29       17.52      6.11 o
  -6  11   4        0.56       -1.33      4.83 o
  -5  11   4        0.59        0.09      5.10 o
  -4  11   4        8.91       16.12      5.98 o
  -3  11   4       20.33       18.45      5.89 o
  -2  11   4       14.09       13.77      5.44 o
  -1  11   4       32.39       36.14      6.57 o
   0  11   4       26.74       19.04      6.60 o
   1  11   4        0.02       -4.16      4.16 o
   2  11   4       13.92       11.48      5.50 o
   3  11   4        3.79        5.74      5.64 o
   4  11   4        3.14       -6.19      6.37 o
   5  11   4        0.05       -3.79      4.49 o
   6  11   4        0.05       -1.89      6.60 o
   7  11   4       33.05       30.66      9.91 o
   8  11   4        7.57        2.83      8.02 o
  -5  12   4        3.03        9.91      9.43 o
  -4  12   4       28.40       29.16      7.83 o
  -3  12   4        1.13       10.77      6.11 o
  -2  12   4        1.93       -2.10      5.44 o
  -1  12   4        5.02       -2.14      7.08 o
   0  12   4       64.17       74.66      9.50 o
   1  12   4        5.01        6.16      5.64 o
   2  12   4        1.44        1.28      6.37 o
   3  12   4       11.01        3.99      5.50 o
   4  12   4        1.07        4.11      5.90 o
 -19   1   5        0.13       -3.73      4.68 o
 -18   1   5        0.74       -0.95      3.41 o
 -17   1   5       27.34       27.64      4.53 o
 -16   1   5       20.40       21.99      3.98 o
 -15   1   5       22.74       19.87      3.27 o
 -14   1   5       12.79       12.32      2.54 o
 -13   1   5        0.98       -1.40      1.58 o
 -12   1   5       14.66       11.94      2.55 o
 -11   1   5       21.75       22.42      2.21 o
 -10   1   5       44.40       44.07      2.66 o
  -9   1   5       28.27       32.76      2.15 o
  -8   1   5        9.17       14.62      1.50 o
  -7   1   5       86.23       91.23      3.00 o
  -6   1   5       59.66       64.24      2.19 o
  -5   1   5      198.76      179.52      2.95 o
  -4   1   5      145.88      145.86      3.33 o
  -3   1   5      130.97      148.45      2.30 o
  -2   1   5      199.01      175.13      2.76 o
  -1   1   5     1512.73     1458.66     24.54 o
   0   1   5      369.26      384.88      5.68 o
   1   1   5       91.37      106.01      2.12 o
   2   1   5        1.07        0.12      0.60 o
   3   1   5      337.94      361.59      5.54 o
   4   1   5      535.03      578.14      7.34 o
   5   1   5      197.34      182.37      3.83 o
   6   1   5      170.19      191.93      3.52 o
   7   1   5     1817.09     1819.67     17.99 o
   8   1   5       22.65       27.26      2.09 o
   9   1   5      275.30      279.19      5.36 o
  10   1   5      582.71      535.58      9.45 o
  11   1   5        0.63        1.08      1.90 o
  12   1   5        2.76       -0.23      2.47 o
  13   1   5        4.08        3.90      3.39 o
  14   1   5       87.75       84.68      6.59 o
  15   1   5        0.07        0.40      6.16 o
  16   1   5        0.65       -5.01      5.83 o
  17   1   5       10.16       13.21      7.67 o
  18   1   5        0.46       -1.77      6.50 o
 -19   2   5       17.08        0.45      8.23 o
 -18   2   5       14.20       14.81      5.44 o
 -17   2   5       16.22       15.30      4.81 o
 -16   2   5       46.60       43.38      5.90 o
 -15   2   5       56.45       61.85      5.26 o
 -14   2   5       18.71       18.05      2.83 o
 -13   2   5        1.63        1.48      1.81 o
 -12   2   5       68.20       60.76      3.21 o
 -11   2   5      446.16      429.34      8.81 o
 -10   2   5       35.55       32.31      2.33 o
  -9   2   5        1.13        4.86      1.44 o
  -8   2   5      221.69      223.31      4.13 o
  -7   2   5       65.71       57.99      2.10 o
  -6   2   5      368.49      359.81      5.04 o
  -5   2   5        6.67       10.10      1.25 o
  -4   2   5     1080.75     1093.99     10.78 o
  -3   2   5        7.70       12.26      0.94 o
  -2   2   5     1939.94     2121.70     19.42 o
  -1   2   5     1727.48     1936.84     20.27 o
   0   2   5     2789.45     3027.82     28.69 o
   1   2   5     2249.81     2331.01     22.42 o
   2   2   5     3730.30     3981.09     32.89 o
   3   2   5        2.90        4.52      1.17 o
   4   2   5      100.91       81.07      1.69 o
   5   2   5     2278.20     2404.18     22.62 o
   6   2   5       60.26       73.89      2.95 o
   7   2   5     1433.42     1385.81     14.37 o
   8   2   5      293.32      284.77      5.21 o
   9   2   5      278.39      272.81      5.25 o
  10   2   5       68.54       68.01      5.53 o
  11   2   5      359.74      319.30      8.61 o
  12   2   5       25.80       25.11      4.07 o
  13   2   5       10.32        9.22      5.72 o
  14   2   5      158.44      116.44     10.47 o
  15   2   5       23.61       19.84      6.23 o
  16   2   5       12.51       10.85      7.55 o
  17   2   5       11.99       15.96      7.65 o
  18   2   5       15.62       19.24     10.14 o
 -18   3   5        5.07       -4.35      4.56 o
 -17   3   5        6.13       -0.35      4.27 o
 -16   3   5      265.94      301.57     15.37 o
 -15   3   5       14.41       10.92      3.63 o
 -14   3   5       77.57       76.14      6.86 o
 -13   3   5       66.32       65.11      4.10 o
 -12   3   5        5.50       11.21      2.36 o
 -11   3   5      376.93      378.03      7.65 o
 -10   3   5      172.68      176.33      5.00 o
  -9   3   5       29.49       28.07      2.26 o
  -8   3   5      281.51      272.94      5.00 o
  -7   3   5      174.25      167.05      4.10 o
  -6   3   5       23.75       26.79      2.45 o
  -5   3   5     1594.11     1721.75     19.62 o
  -4   3   5      517.53      506.83      6.95 o
  -3   3   5       37.96       39.65      1.55 o
  -2   3   5     1129.93     1105.30     11.57 o
  -1   3   5     5031.71     5156.21     55.67 o
   0   3   5        1.32        2.49      0.94 o
   1   3   5     2157.48     2252.58     23.35 o
   2   3   5      264.15      266.73      4.44 o
   3   3   5      438.68      439.27      5.52 o
   4   3   5      642.53      693.94      8.31 o
   5   3   5      981.72     1017.53     11.51 o
   6   3   5      485.30      519.42      7.15 o
   7   3   5      242.09      215.73      3.56 o
   8   3   5      202.52      186.24      4.11 o
   9   3   5        0.30       -0.12      1.59 o
  10   3   5      295.35      298.45      6.91 o
  11   3   5      110.33       96.24      5.22 o
  12   3   5       17.35        9.08      3.63 o
  13   3   5        2.75        1.57      3.81 o
  14   3   5       41.02       54.95      6.19 o
  15   3   5        6.79        3.52      6.50 o
  16   3   5       15.62       26.89     11.32 o
  17   3   5       45.25       33.02     12.74 o
 -18   4   5        4.29        4.01      5.38 o
 -17   4   5       20.60       16.41      5.48 o
 -16   4   5        2.74        0.23      4.01 o
 -15   4   5        2.60        2.55      3.33 o
 -14   4   5      105.31      105.86      6.25 o
 -13   4   5      427.97      469.87      9.94 o
 -12   4   5       76.69       84.43      5.05 o
 -11   4   5      287.27      269.78      7.29 o
 -10   4   5      646.91      642.72     10.46 o
  -9   4   5       22.82       21.86      2.57 o
  -8   4   5      231.76      227.27      5.48 o
  -7   4   5        4.34        3.11      1.81 o
  -6   4   5      828.99      893.23     12.08 o
  -5   4   5      310.45      326.43      5.90 o
  -4   4   5       72.77       89.37      2.75 o
  -3   4   5       76.75       81.49      2.64 o
  -2   4   5     2958.58     3081.45     31.86 o
  -1   4   5      304.48      320.63      5.48 o
   0   4   5       48.09       69.12      2.74 o
   1   4   5      511.00      560.02      8.57 o
   2   4   5     1594.33     1660.09     18.28 o
   3   4   5       56.44       63.32      4.08 o
   4   4   5      305.59      304.89      4.90 o
   5   4   5     1187.73     1235.82     13.81 o
   6   4   5     1097.36     1110.54     12.92 o
   7   4   5      365.47      343.11      5.62 o
   8   4   5       17.35       15.91      2.81 o
   9   4   5       61.38       60.74      3.51 o
  10   4   5      201.08      199.34      5.85 o
  11   4   5       17.91       13.46      4.20 o
  12   4   5        5.29        5.72      3.79 o
  13   4   5      153.94      148.60     16.51 o
  14   4   5        4.50        7.08      8.96 o
  15   4   5       16.24       12.27      9.91 o
  16   4   5        0.66       14.62     10.85 o
  17   4   5       30.58       30.66     12.74 o
 -17   5   5       35.69       48.09      7.05 o
 -16   5   5       33.26       44.78     11.35 o
 -15   5   5       25.53       16.43      4.90 o
 -14   5   5      314.95      311.06     11.73 o
 -13   5   5      179.53      186.85      8.80 o
 -12   5   5       22.47       25.17      3.64 o
 -11   5   5        1.85       -0.04      2.30 o
 -10   5   5       83.02       73.06      3.93 o
  -9   5   5      431.80      402.77      7.88 o
  -8   5   5       12.63        6.64      1.93 o
  -7   5   5      677.78      687.55      9.84 o
  -6   5   5       54.26       53.31      2.75 o
  -5   5   5       89.17      105.09      3.42 o
  -4   5   5       56.35       73.96      2.78 o
  -3   5   5      285.03      297.22      5.13 o
  -2   5   5      107.15      113.66      3.23 o
  -1   5   5      701.55      683.91      8.40 o
   0   5   5      216.30      221.04      3.74 o
   1   5   5      772.89      743.02     10.13 o
   2   5   5      598.13      583.86      8.11 o
   3   5   5      310.90      337.62     10.21 o
   4   5   5      709.85      739.30     10.44 o
   5   5   5        0.97        5.31      1.73 o
   6   5   5        3.39       -1.09      1.66 o
   7   5   5       41.96       32.00      2.52 o
   8   5   5     1064.27     1014.01     16.46 o
   9   5   5      185.06      176.49      6.30 o
  10   5   5       18.93       17.60      3.40 o
  11   5   5        0.48        1.35      3.06 o
  12   5   5       67.99       65.75      8.65 o
  13   5   5        4.85       18.40     10.38 o
  14   5   5       55.89       68.87     13.21 o
  15   5   5       13.37       19.34     11.32 o
  16   5   5       76.59       88.22     16.04 o
 -17   6   5        2.21       -4.84      4.84 o
 -16   6   5        0.48       -3.79      4.25 o
 -15   6   5       17.89       27.27      5.51 o
 -14   6   5        6.67        1.63      3.96 o
 -13   6   5      236.55      227.00     10.07 o
 -12   6   5       11.69        8.31      3.79 o
 -11   6   5      112.84      111.32      5.95 o
 -10   6   5      366.68      360.79      8.23 o
  -9   6   5        3.93        3.15      2.05 o
  -8   6   5       37.02       29.91      2.89 o
  -7   6   5       18.70       20.83      2.58 o
  -6   6   5      314.32      294.29      7.56 o
  -5   6   5        2.29        0.48      1.82 o
  -4   6   5      906.58      945.70     12.64 o
  -3   6   5      123.79      134.06      3.92 o
  -2   6   5       99.12       88.66      3.50 o
  -1   6   5        3.22       -1.29      1.29 o
   0   6   5       23.98       27.13      1.76 o
   1   6   5        6.26       11.72      1.43 o
   2   6   5      665.30      629.62     11.31 o
   3   6   5      370.95      377.32     11.39 o
   4   6   5      468.18      413.92      9.55 o
   5   6   5      752.27      750.30     13.56 o
   6   6   5        0.10       -0.52      2.24 o
   7   6   5      233.02      254.74      7.03 o
   8   6   5       12.70       20.58      3.73 o
   9   6   5       44.24       30.52      4.61 o
  10   6   5       20.63       15.74      4.15 o
  11   6   5        8.79       15.22      4.79 o
  12   6   5       33.29       29.72     10.85 o
  13   6   5       70.97       66.04     13.68 o
  14   6   5        5.32       10.38      9.91 o
  15   6   5        0.63        5.19     10.38 o
 -16   7   5       13.98       12.74      6.79 o
 -15   7   5        0.19       -1.86      8.73 o
 -14   7   5       30.82       33.64      5.75 o
 -13   7   5       21.22       16.20      4.75 o
 -12   7   5        1.87        1.85      3.50 o
 -11   7   5       17.86       10.48      4.14 o
 -10   7   5      274.86      290.42      8.22 o
  -9   7   5       16.64       19.27      3.15 o
  -8   7   5        0.63        0.15      2.20 o
  -7   7   5      228.19      216.77      6.55 o
  -6   7   5       17.25        9.41      3.30 o
  -5   7   5       13.04        9.50      2.88 o
  -4   7   5        2.56        3.91      2.49 o
  -3   7   5       49.37       47.70      6.33 o
  -2   7   5      474.31      444.47     11.83 o
  -1   7   5      648.46      638.64     11.24 o
   0   7   5      430.18      443.05      8.85 o
   1   7   5     1120.00     1136.46     19.18 o
   2   7   5        0.91       -2.66      2.91 o
   3   7   5       12.94        9.89      3.02 o
   4   7   5        7.52       10.83      3.04 o
   5   7   5        5.33        1.73      2.64 o
   6   7   5       29.23       26.40      3.59 o
   7   7   5      536.13      538.08     14.68 o
   8   7   5       79.17       82.14      8.44 o
   9   7   5       27.16       35.96      7.55 o
  10   7   5       72.54       79.85      8.02 o
  11   7   5       44.64       49.97      9.91 o
  12   7   5        6.57        4.25      8.96 o
  13   7   5        2.12       -7.08      8.96 o
  14   7   5       40.74       53.31     14.15 o
 -14   8   5        0.41        0.50      5.55 o
 -13   8   5       38.63       25.34      6.69 o
 -12   8   5        3.39       -2.09      4.53 o
 -11   8   5      126.54      146.47     10.50 o
 -10   8   5        2.50       -2.72      4.00 o
  -9   8   5        0.07        2.10      3.41 o
  -8   8   5      104.20      104.27      5.29 o
  -7   8   5       13.28       10.00      2.83 o
  -6   8   5       17.51       23.95      4.67 o
  -5   8   5      256.49      264.19      8.46 o
  -4   8   5       31.34       47.26      4.24 o
  -3   8   5       82.80       74.43      4.36 o
  -2   8   5     1022.43      971.67     15.66 o
  -1   8   5        5.27        4.67      2.97 o
   0   8   5       69.25       61.53      5.03 o
   1   8   5      127.46      101.67      8.58 o
   2   8   5      319.46      309.86      9.23 o
   3   8   5      129.31      114.96      5.94 o
   4   8   5      413.92      435.74     13.35 o
   5   8   5      842.02      892.49     21.34 o
   6   8   5       21.17       16.69      4.20 o
   7   8   5        2.68        3.68      4.97 o
   8   8   5      276.08      255.55     12.89 o
   9   8   5      187.87      196.49     12.74 o
  10   8   5        0.53        1.77      8.02 o
  11   8   5      109.85      120.19     10.14 o
  12   8   5        0.05        1.89      8.96 o
  13   8   5       87.39       83.97     16.04 o
 -13   9   5       13.93       22.58      8.73 o
 -12   9   5        0.01       -2.47      5.16 o
 -11   9   5       22.55       23.25      8.49 o
 -10   9   5      121.42      134.82     12.03 o
  -9   9   5        0.00       -5.19      5.19 o
  -8   9   5       40.30       33.59      6.23 o
  -7   9   5       24.72       24.52      4.53 o
  -6   9   5       92.49       94.20     10.19 o
  -5   9   5      366.02      345.88     22.93 o
  -4   9   5      348.53      330.51     19.27 o
  -3   9   5        0.17       -1.94      3.41 o
  -2   9   5       95.04       92.55      9.36 o
  -1   9   5      825.21      800.20     18.99 o
   0   9   5       85.97       80.72      6.30 o
   1   9   5      284.30      290.79     12.28 o
   2   9   5        0.08       -0.81      3.51 o
   3   9   5       64.90       61.80      9.01 o
   4   9   5      491.78      524.28     14.51 o
   5   9   5       65.94       63.00     10.62 o
   6   9   5        6.93       11.62      5.44 o
   7   9   5      174.93      152.48     10.75 o
   8   9   5       38.17       55.59      7.79 o
   9   9   5       39.61       36.81      7.14 o
  10   9   5      115.16      146.21     11.22 o
  11   9   5        7.56        9.42      6.23 o
  12   9   5       31.10       25.00     12.74 o
 -11  10   5       29.68       32.95     12.50 o
 -10  10   5       32.44       35.82      7.59 o
  -9  10   5       85.27      106.84     10.32 o
  -8  10   5       23.24       26.70      6.91 o
  -7  10   5        7.03        5.73      5.31 o
  -6  10   5        1.24       -2.43      4.28 o
  -5  10   5        0.01       -3.96      3.96 o
  -4  10   5      180.56      165.67     10.84 o
  -3  10   5      140.06      141.25     10.14 o
  -2  10   5      106.82      105.94      9.13 o
  -1  10   5        5.60        8.80      5.10 o
   0  10   5       59.78       48.99      7.31 o
   1  10   5      102.15       88.76      8.88 o
   2  10   5      153.05      147.50      8.64 o
   3  10   5        0.11       -3.26      3.26 o
   4  10   5       13.34        6.72      4.07 o
   5  10   5       39.31       45.53      5.74 o
   6  10   5        7.04        3.19     13.21 o
   7  10   5       38.60       45.33      7.98 o
   8  10   5       13.32       13.41      6.31 o
   9  10   5       39.71       30.72      7.78 o
  10  10   5        8.85        4.21      6.45 o
  -8  11   5        0.34        0.94      5.66 o
  -7  11   5       70.02       78.86      9.67 o
  -6  11   5       24.87       31.06     11.56 o
  -5  11   5       12.11       23.85      6.65 o
  -4  11   5       23.01       25.32      6.65 o
  -3  11   5        5.07        2.87      5.44 o
  -2  11   5       18.64       23.61      6.31 o
  -1  11   5      114.95      122.60     10.32 o
   0  11   5       23.09       27.21      8.02 o
   1  11   5        0.69       -3.28      5.90 o
   2  11   5       64.41       57.04     11.79 o
   3  11   5       19.55       16.61      5.50 o
   4  11   5       13.59       19.19      6.11 o
   5  11   5        2.85        0.00      8.02 o
   6  11   5       12.20        4.72      8.02 o
   7  11   5        0.16        2.83      7.55 o
  -4  12   5       43.80       59.32      9.13 o
  -3  12   5      155.99      190.98     13.17 o
  -2  12   5       45.00       39.63      7.79 o
  -1  12   5       12.09        9.60     15.33 o
   0  12   5       15.81       10.50      5.98 o
   1  12   5        9.59       15.44      6.16 o
   2  12   5       68.94       60.84      8.84 o
 -19   0   6       19.67       25.47      7.33 o
 -18   0   6       60.79       67.96      9.43 o
 -17   0   6       10.79       15.18      5.55 o
 -16   0   6       12.08        5.76      4.87 o
 -15   0   6      131.55      129.17     11.79 o
 -14   0   6      201.71      179.06      8.10 o
 -13   0   6        3.59        7.11      2.69 o
 -12   0   6        7.28        0.86      2.39 o
 -11   0   6      399.66      361.10     20.08 o
 -10   0   6      407.45      409.16     11.64 o
  -9   0   6     1078.50      956.77     18.59 o
  -8   0   6     1307.84     1343.63     20.83 o
  -7   0   6       31.04       23.70      2.14 o
  -6   0   6       76.74       98.77      3.30 o
  -5   0   6      615.65      667.91      9.51 o
  -4   0   6     2526.58     2691.21     28.83 o
  -3   0   6     1616.24     1451.47     18.01 o
  -2   0   6      609.86      676.27      9.55 o
  -1   0   6      187.94      171.35      4.68 o
   0   0   6      114.47      135.07      3.37 o
   1   0   6       88.92       99.50      4.76 o
   2   0   6      907.92      918.16     18.54 o
   3   0   6    13178.43    13322.63    190.13 o
   4   0   6     2390.09     2402.84     50.65 o
   5   0   6        3.32        0.48      1.87 o
   6   0   6     1495.38     1486.34     22.08 o
   7   0   6      619.63      597.35     12.90 o
   8   0   6      792.11      709.93     15.03 o
   9   0   6      338.02      388.57     10.76 o
  10   0   6      375.21      370.72     23.67 o
  11   0   6        5.88        1.48      2.94 o
  12   0   6       42.39       38.58      6.83 o
  13   0   6      145.38      123.60     13.68 o
  14   0   6      888.72      934.53     38.68 o
  15   0   6       10.02       10.85      8.96 o
  16   0   6       10.74       17.45      9.91 o
  17   0   6        2.82        0.47      9.91 o
 -19   1   6        9.07        6.85      4.43 o
 -18   1   6       15.39       19.79      4.39 o
 -17   1   6       17.41       20.22      4.05 o
 -16   1   6        1.67       -1.11      2.92 o
 -15   1   6      174.30      185.49      7.67 o
 -14   1   6       39.22       31.60      3.12 o
 -13   1   6       26.21       19.83      2.50 o
 -12   1   6      433.35      413.78      7.59 o
 -11   1   6       14.33       13.06      1.97 o
 -10   1   6      624.40      633.48      9.11 o
  -9   1   6     1046.36     1048.94     12.53 o
  -8   1   6       63.72       54.80      2.36 o
  -7   1   6      669.31      693.80      7.93 o
  -6   1   6     1417.28     1251.04     12.79 o
  -5   1   6      236.75      238.29      3.65 o
  -4   1   6      978.87      967.27      9.48 o
  -3   1   6       98.51      113.71      3.07 o
  -2   1   6       83.98       88.17      2.02 o
  -1   1   6      287.79      258.92      3.97 o
   0   1   6     6195.62     6258.33     68.19 o
   1   1   6      162.97      156.51      2.99 o
   2   1   6     3171.41     3253.25     33.96 o
   3   1   6      245.65      193.00      4.87 o
   4   1   6      212.26      223.28      4.06 o
   5   1   6      974.12     1000.94     10.74 o
   6   1   6     1219.62     1205.00     12.57 o
   7   1   6      157.11      148.45      3.43 o
   8   1   6       24.31       23.25      2.22 o
   9   1   6      625.35      592.50      9.84 o
  10   1   6       79.89       73.75      4.01 o
  11   1   6      245.62      242.10      8.22 o
  12   1   6       39.52       34.81      4.20 o
  13   1   6       62.05       74.94      7.24 o
  14   1   6       17.02       18.24      6.78 o
  15   1   6      134.18      155.12     11.66 o
  16   1   6       17.35       21.53      7.55 o
  17   1   6      232.25      278.00     16.33 o
 -19   2   6        0.00        0.02      4.86 o
 -18   2   6      120.17      143.60     16.86 o
 -17   2   6        0.38        0.25      4.29 o
 -16   2   6        2.70        2.04      3.86 o
 -15   2   6       52.27       44.38      5.55 o
 -14   2   6        6.64        1.26      2.27 o
 -13   2   6        2.48        0.15      1.84 o
 -12   2   6      149.45      155.04      4.69 o
 -11   2   6      122.74      108.48      3.86 o
 -10   2   6      127.05      130.26      4.00 o
  -9   2   6     1411.15     1326.06     14.23 o
  -8   2   6      190.65      197.52      3.98 o
  -7   2   6     1662.66     1613.15     16.08 o
  -6   2   6     1550.38     1540.40     16.03 o
  -5   2   6        0.44       -0.20      1.07 o
  -4   2   6      735.31      741.40      8.12 o
  -3   2   6     4942.48     4840.72     40.34 o
  -2   2   6      761.07      799.77     10.30 o
  -1   2   6      293.94      238.33      3.49 o
   0   2   6     3661.51     3748.75     35.28 o
   1   2   6     3447.00     3666.39     34.61 o
   2   2   6      936.27      860.77      8.37 o
   3   2   6      983.77      975.86     11.17 o
   4   2   6      962.13     1023.25      9.84 o
   5   2   6     1302.12     1320.48     14.24 o
   6   2   6      835.55      742.11      9.94 o
   7   2   6       21.66       21.99      2.33 o
   8   2   6      355.29      335.42      5.74 o
   9   2   6       39.39       38.32      3.39 o
  10   2   6        0.36       -0.10      2.35 o
  11   2   6       21.91       18.90      3.30 o
  12   2   6      148.18      140.53      6.77 o
  13   2   6        1.65        4.29      3.77 o
  14   2   6      292.39      309.66     15.63 o
  15   2   6       12.29       16.32     13.21 o
  16   2   6       30.97       41.23      7.98 o
  17   2   6        7.57        7.01      7.46 o
 -18   3   6        2.51       -3.02      4.61 o
 -17   3   6       81.32       83.34      7.57 o
 -16   3   6        4.01       -1.39      3.87 o
 -15   3   6       24.82       36.78      5.54 o
 -14   3   6      154.67      148.08      6.93 o
 -13   3   6       28.03       16.00      2.79 o
 -12   3   6      198.74      205.50      6.26 o
 -11   3   6        2.56        1.57      1.97 o
 -10   3   6      106.60      117.77      4.10 o
  -9   3   6     1364.50     1295.42     15.17 o
  -8   3   6       17.63       16.58      1.99 o
  -7   3   6       61.52       54.74      2.73 o
  -6   3   6     1235.33     1162.46     13.91 o
  -5   3   6       18.76       30.23      2.18 o
  -4   3   6     1136.75     1202.52     14.28 o
  -3   3   6     4008.09     4232.14     37.86 o
  -2   3   6     1933.40     2083.92     22.16 o
  -1   3   6       10.81        8.32      1.03 o
   0   3   6      366.23      335.99      5.14 o
   1   3   6        4.99       13.04      1.04 o
   2   3   6      408.06      404.53      5.57 o
   3   3   6     1990.46     1949.06     22.60 o
   4   3   6        7.42        4.82      1.08 o
   5   3   6      845.87      836.54      9.90 o
   6   3   6       52.26       65.62      2.35 o
   7   3   6       16.28       22.62      2.07 o
   8   3   6      106.34       97.47      3.79 o
   9   3   6      716.37      656.63     15.75 o
  10   3   6       30.78       22.91      4.74 o
  11   3   6        5.36       10.79      3.36 o
  12   3   6        3.78       -1.15      2.96 o
  13   3   6       13.82       19.13      6.96 o
  14   3   6       17.44       17.51      6.65 o
  15   3   6      133.70      124.54     16.98 o
  16   3   6        0.06       11.32      9.91 o
  17   3   6       22.18        6.13     11.32 o
 -18   4   6      101.90      137.56      9.77 o
 -17   4   6        4.31       -0.40      4.46 o
 -16   4   6       12.57       11.76      4.68 o
 -15   4   6        6.89        6.31      5.93 o
 -14   4   6      272.39      267.58     10.63 o
 -13   4   6       24.77       35.85      4.48 o
 -12   4   6       18.51       22.53      3.35 o
 -11   4   6       78.83       72.92      4.37 o
 -10   4   6      311.35      298.93      6.95 o
  -9   4   6     1537.19     1480.99     18.29 o
  -8   4   6     1982.50     1952.67     28.64 o
  -7   4   6      333.71      354.31      9.93 o
  -6   4   6      359.71      341.80      6.47 o
  -5   4   6      512.20      520.13      8.03 o
  -4   4   6      595.21      597.65      8.40 o
  -3   4   6     4726.11     4917.08     46.21 o
  -2   4   6      416.21      451.39      7.38 o
  -1   4   6     1335.64     1424.04     16.28 o
   0   4   6      429.84      382.17      6.52 o
   1   4   6     1278.80     1437.09     20.32 o
   2   4   6     2231.68     2288.15     24.76 o
   3   4   6     2009.66     2018.02     22.31 o
   4   4   6       50.56       60.28      2.19 o
   5   4   6      435.05      444.80      6.51 o
   6   4   6       30.97       26.86      1.99 o
   7   4   6       21.11       20.62      3.39 o
   8   4   6      801.19      814.38     13.71 o
   9   4   6       12.40       10.33      2.67 o
  10   4   6      331.76      304.19     11.23 o
  11   4   6       50.17       54.87      5.95 o
  12   4   6       68.24       66.96      6.60 o
  13   4   6        5.12       -2.36      7.55 o
  14   4   6       69.04       82.56     14.15 o
  15   4   6        0.21        3.30      8.96 o
  16   4   6        2.17       -8.96      8.96 o
 -17   5   6        5.86        1.13      5.49 o
 -16   5   6       47.83       44.77      6.99 o
 -15   5   6       24.21       20.73      5.00 o
 -14   5   6       16.70       10.50      4.59 o
 -13   5   6        1.33       -0.23      3.06 o
 -12   5   6      130.79      133.45      6.64 o
 -11   5   6      562.05      540.25     10.55 o
 -10   5   6      441.82      438.05      8.67 o
  -9   5   6      712.61      669.22     12.37 o
  -8   5   6        6.78        9.11      2.33 o
  -7   5   6      112.66      105.78      4.10 o
  -6   5   6     1516.95     1466.83     18.10 o
  -5   5   6      673.56      646.21      9.46 o
  -4   5   6      513.38      525.17      7.84 o
  -3   5   6      226.06      259.36      5.33 o
  -2   5   6      990.71     1005.30     13.68 o
  -1   5   6      306.29      329.08      6.80 o
   0   5   6     1539.20     1512.10     19.57 o
   1   5   6      403.71      388.31      8.75 o
   2   5   6       37.83       40.78      1.78 o
   3   5   6        0.13        1.11      1.46 o
   4   5   6       72.48       68.97      4.78 o
   5   5   6     1888.08     1874.37     24.16 o
   6   5   6     1066.04     1046.09     18.89 o
   7   5   6      183.69      171.93      6.01 o
   8   5   6       50.22       50.94      3.97 o
   9   5   6      757.28      755.86     15.30 o
  10   5   6      371.18      379.73     11.71 o
  11   5   6       13.63       22.59      6.23 o
  12   5   6        5.32        3.77      8.02 o
  13   5   6        3.84       -4.25      8.96 o
  14   5   6       11.67       15.57     10.38 o
  15   5   6      109.52      129.26     17.93 o
  16   5   6        3.98        3.77     10.38 o
 -16   6   6        0.09       -2.08      4.77 o
 -15   6   6       28.53       29.04      8.16 o
 -14   6   6       18.39       11.46      4.65 o
 -13   6   6        5.49        0.41      3.74 o
 -12   6   6        1.16       -2.39      3.35 o
 -11   6   6        0.56       -0.15      2.61 o
 -10   6   6       79.58       79.00      6.96 o
  -9   6   6      304.97      312.52      8.23 o
  -8   6   6      152.46      146.07      5.65 o
  -7   6   6      355.08      358.83      9.41 o
  -6   6   6       81.81       82.41      4.73 o
  -5   6   6      686.47      694.24     13.03 o
  -4   6   6        2.43        4.81      2.34 o
  -3   6   6       37.50       53.11      8.52 o
  -2   6   6       55.46       47.56      3.46 o
  -1   6   6       56.66       54.46      3.25 o
   0   6   6        0.03        1.02      1.74 o
   1   6   6      140.10      149.88      5.72 o
   2   6   6      422.66      422.29      9.70 o
   3   6   6     2298.00     2224.93     31.49 o
   4   6   6     1559.46     1471.47     22.78 o
   5   6   6       92.54       94.14      4.90 o
   6   6   6      116.99      125.59      7.00 o
   7   6   6      850.53      833.16     16.61 o
   8   6   6      283.29      274.66     10.43 o
   9   6   6       45.75       55.28      5.54 o
  10   6   6       15.80       21.26      5.21 o
  11   6   6       57.59       50.95     12.27 o
  12   6   6      271.00      275.50     22.17 o
  13   6   6       60.46       73.12     14.15 o
  14   6   6       23.73       44.82     13.21 o
  15   6   6       11.11       33.49     12.74 o
 -15   7   6        1.08       -2.96      4.44 o
 -14   7   6        0.74       -3.71      3.71 o
 -13   7   6       38.84       37.50      7.50 o
 -12   7   6       22.90       11.23      4.25 o
 -11   7   6       25.61       26.12      4.30 o
 -10   7   6       16.84       26.10      4.05 o
  -9   7   6       62.52       64.61      4.40 o
  -8   7   6       21.51       14.64      2.92 o
  -7   7   6       16.90       19.49      4.04 o
  -6   7   6       79.64       76.01      7.13 o
  -5   7   6       62.18       58.51      5.01 o
  -4   7   6       32.88       31.24      3.56 o
  -3   7   6      159.13      146.44      5.94 o
  -2   7   6       40.30       37.44      3.33 o
  -1   7   6       13.11       18.92      2.71 o
   0   7   6       17.23       19.06      3.20 o
   1   7   6       42.41       41.11      4.49 o
   2   7   6      548.32      501.80     14.74 o
   3   7   6      151.21      154.89      6.28 o
   4   7   6       63.37       69.31      5.37 o
   5   7   6       84.55       74.55      4.93 o
   6   7   6      160.01      153.52     11.56 o
   7   7   6       96.04       95.55      6.86 o
   8   7   6        0.90       -1.22      4.43 o
   9   7   6        1.21        1.47      4.72 o
  10   7   6        9.19       18.58      8.96 o
  11   7   6       11.66       13.68      8.96 o
  12   7   6       23.30        7.08      8.96 o
  13   7   6        0.00       -5.19      9.43 o
  14   7   6        0.04       -9.43      9.43 o
 -14   8   6       12.98       18.96      7.03 o
 -13   8   6        2.41        3.30      7.08 o
 -12   8   6       14.52       -2.83      6.13 o
 -11   8   6        9.90        4.87      4.14 o
 -10   8   6       58.82       64.07      6.28 o
  -9   8   6        4.13        5.05      4.64 o
  -8   8   6       90.94      105.91      6.60 o
  -7   8   6       31.38       31.44      4.24 o
  -6   8   6        0.69        3.28      2.88 o
  -5   8   6       59.44       63.60      4.88 o
  -4   8   6       22.77        6.64      2.90 o
  -3   8   6       34.58       27.95      3.30 o
  -2   8   6       75.96       81.89      5.32 o
  -1   8   6       40.79       43.47      4.34 o
   0   8   6      111.37      109.07     10.62 o
   1   8   6       40.45       35.42      6.89 o
   2   8   6       39.02       46.59      4.45 o
   3   8   6       80.55       74.33      7.85 o
   4   8   6       12.96       10.75      7.65 o
   5   8   6        3.91        1.76      3.54 o
   6   8   6       40.45       29.72      6.57 o
   7   8   6        4.68        1.48      4.95 o
   8   8   6       18.10       18.60      8.02 o
   9   8   6        6.94       11.51      7.31 o
  10   8   6       15.87       15.12      6.35 o
  11   8   6        1.50       -4.25      8.02 o
  12   8   6        0.42        6.60      9.43 o
  13   8   6       21.96       34.44     12.74 o
 -13   9   6       37.97       38.21     11.32 o
 -12   9   6        0.69        4.85      5.83 o
 -11   9   6       70.09       82.65      9.47 o
 -10   9   6       33.88       40.39      7.17 o
  -9   9   6        0.25        0.28      8.02 o
  -8   9   6        0.10       -4.95      4.95 o
  -7   9   6        8.72       20.14      4.57 o
  -6   9   6       22.17       26.08      4.12 o
  -5   9   6       88.81       81.89      6.96 o
  -4   9   6        8.59        3.85      3.75 o
  -3   9   6       25.11       28.33      4.92 o
  -2   9   6        3.52        1.70      3.53 o
  -1   9   6       51.42       68.22      6.07 o
   0   9   6        5.05        1.29      3.19 o
   1   9   6      196.19      195.80     10.56 o
   2   9   6       12.84        1.21      3.55 o
   3   9   6      126.58      109.26      7.13 o
   4   9   6        9.86       13.99      4.04 o
   5   9   6        2.84       -4.48      4.48 o
   6   9   6      101.56      112.91      9.80 o
   7   9   6       51.15       64.34      8.13 o
   8   9   6       39.36       47.85      7.98 o
   9   9   6        1.82        5.07      6.84 o
  10   9   6        0.40       -3.22      5.64 o
  11   9   6       25.17       25.95     11.32 o
 -11  10   6        3.01        6.60      5.76 o
 -10  10   6       88.72      106.91     11.79 o
  -9  10   6       25.89       43.75      7.98 o
  -8  10   6       54.72       71.55      8.93 o
  -7  10   6        8.81       14.36      5.89 o
  -6  10   6        2.64        6.48      5.44 o
  -5  10   6       36.28       35.22      7.01 o
  -4  10   6       54.07       73.50      8.32 o
  -3  10   6        7.45        8.26      6.84 o
  -2  10   6        0.80        3.36      4.18 o
  -1  10   6       21.09       31.15      5.13 o
   0  10   6        5.61        9.61      4.60 o
   1  10   6       13.97       18.02      4.72 o
   2  10   6       81.76       71.71      6.53 o
   3  10   6       25.49       20.45      4.90 o
   4  10   6       62.13       55.28      6.16 o
   5  10   6        0.02       -5.28      9.91 o
   6  10   6        3.97       -2.27      8.49 o
   7  10   6        7.90       14.67      6.10 o
   8  10   6        0.86        4.93      5.85 o
   9  10   6        7.10       13.46      7.14 o
  -8  11   6        0.73       -2.18      5.55 o
  -7  11   6       23.50       41.75     12.50 o
  -6  11   6       11.44        4.16      5.77 o
  -5  11   6       16.90       10.14      8.02 o
  -4  11   6        1.67       -3.17      4.63 o
  -3  11   6        3.55        4.06      8.02 o
  -2  11   6      139.69      145.04     10.81 o
  -1  11   6       47.32       55.21      8.01 o
   0  11   6        1.55       10.05      5.31 o
   1  11   6       11.44       15.10      5.55 o
   2  11   6        8.99        4.44      5.16 o
   3  11   6        7.27       -1.43      5.19 o
   4  11   6       14.44       16.04      8.96 o
   5  11   6        1.88        0.94      7.55 o
   6  11   6       19.37       21.02      7.37 o
  -2  12   6       15.41       16.34      6.31 o
  -1  12   6        5.16        1.18      5.67 o
   0  12   6        2.88        2.03      5.50 o
 -19   1   7        1.36       -3.77      4.22 o
 -18   1   7        7.33        9.33      4.04 o
 -17   1   7        2.70        4.32      3.48 o
 -16   1   7        2.92        3.20      3.20 o
 -15   1   7        4.98        7.12      3.67 o
 -14   1   7        0.39       -1.99      1.99 o
 -13   1   7       19.00       16.07      2.45 o
 -12   1   7       33.64       29.92      2.63 o
 -11   1   7        0.04       -1.45      1.45 o
 -10   1   7       60.49       65.96      3.09 o
  -9   1   7      277.85      285.80      5.38 o
  -8   1   7      447.73      469.11      6.82 o
  -7   1   7      150.11      168.67      3.60 o
  -6   1   7      146.43      178.88      3.27 o
  -5   1   7        1.44       -0.30      0.84 o
  -4   1   7      825.10      840.02      9.10 o
  -3   1   7     1512.93     1600.57     15.79 o
  -2   1   7      655.45      686.99      8.00 o
  -1   1   7      126.55      131.86      3.15 o
   0   1   7        7.18        5.90      1.06 o
   1   1   7      112.58      120.95      2.88 o
   2   1   7     1902.15     1969.44     18.64 o
   3   1   7       36.19       30.91      1.77 o
   4   1   7      359.07      348.29      6.64 o
   5   1   7      227.39      263.64      5.05 o
   6   1   7       58.26       60.40      2.26 o
   7   1   7       81.08       76.57      3.32 o
   8   1   7       30.06       30.08      2.48 o
   9   1   7       87.27       79.85      3.68 o
  10   1   7       57.69       57.67      4.06 o
  11   1   7      107.10      100.26      5.13 o
  12   1   7        6.11        6.31      3.44 o
  13   1   7       29.84       32.17      7.32 o
  14   1   7        0.83       -1.42      5.83 o
  15   1   7       24.21       27.27      7.50 o
  16   1   7        4.84        7.55      9.91 o
  17   1   7        2.32        1.99      8.02 o
 -18   2   7        1.21       -3.54      4.41 o
 -17   2   7        0.98        1.01      4.43 o
 -16   2   7        5.61        0.33      4.86 o
 -15   2   7       18.23       13.30      4.17 o
 -14   2   7        0.68        0.10      2.38 o
 -13   2   7      100.93       84.75      4.13 o
 -12   2   7       73.04       70.24      3.53 o
 -11   2   7      150.98      147.28      4.55 o
 -10   2   7        4.19        2.29      1.67 o
  -9   2   7        2.22       -1.28      1.28 o
  -8   2   7        5.03        3.27      1.32 o
  -7   2   7       17.30       11.17      1.39 o
  -6   2   7     1022.64      997.36     16.96 o
  -5   2   7      256.49      274.06      5.01 o
  -4   2   7      206.78      185.19      3.68 o
  -3   2   7        0.89        6.62      1.04 o
  -2   2   7        8.66       11.67      1.36 o
  -1   2   7     1403.28     1428.65     14.67 o
   0   2   7      374.46      444.79      5.79 o
   1   2   7      314.34      309.46      4.85 o
   2   2   7       51.06       45.25      1.59 o
   3   2   7     1326.78     1439.03     13.25 o
   4   2   7       19.96       23.67      1.49 o
   5   2   7      943.14      997.59     11.54 o
   6   2   7      812.94      803.45     10.67 o
   7   2   7      541.02      533.57      8.02 o
   8   2   7      339.95      355.85      8.29 o
   9   2   7      241.66      250.43      8.52 o
  10   2   7        7.57        6.10      3.07 o
  11   2   7       54.78       50.26      4.65 o
  12   2   7       79.20       80.10      5.58 o
  13   2   7       94.69       84.90      6.79 o
  14   2   7        0.03        0.47      6.00 o
  15   2   7        6.32        6.07      6.60 o
  16   2   7        7.36       12.96      7.46 o
  17   2   7        0.73        9.43     10.38 o
 -18   3   7       44.89       61.66      9.15 o
 -17   3   7        3.67        3.34      4.53 o
 -16   3   7        2.10       -2.66      4.01 o
 -15   3   7        2.91       -3.31      3.31 o
 -14   3   7        0.19       -2.72      2.72 o
 -13   3   7      160.71      142.29      6.81 o
 -12   3   7      354.96      370.23      8.94 o
 -11   3   7      524.13      530.09      9.62 o
 -10   3   7       31.39       29.48      2.77 o
  -9   3   7       65.68       61.42      3.35 o
  -8   3   7      243.97      218.94      5.38 o
  -7   3   7       79.00       82.33      3.01 o
  -6   3   7       63.04       73.44      3.01 o
  -5   3   7      356.38      341.97      6.10 o
  -4   3   7      319.22      348.88      5.84 o
  -3   3   7       92.10       81.98      4.03 o
  -2   3   7       39.98       25.92      2.11 o
  -1   3   7     2046.78     2240.85     22.21 o
   0   3   7      610.10      643.32      8.72 o
   1   3   7       19.61       25.06      1.67 o
   2   3   7        7.08        1.80      0.77 o
   3   3   7       22.83       15.13      1.46 o
   4   3   7      422.59      445.08      7.86 o
   5   3   7       31.74       37.32      1.80 o
   6   3   7      982.67      950.82     12.79 o
   7   3   7        0.28       -1.01      1.60 o
   8   3   7       10.25        8.85      2.05 o
   9   3   7       10.59        8.83      2.91 o
  10   3   7      323.73      338.10     10.16 o
  11   3   7        0.36       -2.87      2.87 o
  12   3   7      107.79      116.96      6.54 o
  13   3   7      131.72      136.46     10.07 o
  14   3   7        0.41       -2.83      8.96 o
  15   3   7      100.75       74.54     14.15 o
  16   3   7        2.17        6.60      9.91 o
 -18   4   7        5.18        6.00      5.15 o
 -17   4   7       11.04       -4.28      4.28 o
 -16   4   7        8.68        0.00      3.89 o
 -15   4   7       19.84       10.62      4.71 o
 -14   4   7      118.17      127.54      7.93 o
 -13   4   7        0.73       -3.39      3.61 o
 -12   4   7      119.49      103.06      5.40 o
 -11   4   7      139.02      142.34      5.71 o
 -10   4   7       10.31       10.53      2.51 o
  -9   4   7        0.65        3.43      1.85 o
  -8   4   7     1618.38     1629.26     18.95 o
  -7   4   7       40.83       49.51      3.01 o
  -6   4   7      599.99      594.61      9.19 o
  -5   4   7      544.31      563.57      8.56 o
  -4   4   7      165.06      151.11      5.03 o
  -3   4   7     2870.78     2966.12     34.40 o
  -2   4   7      550.12      551.90      8.58 o
  -1   4   7     2150.82     2212.77     24.50 o
   0   4   7        4.02       10.97      1.25 o
   1   4   7      219.99      228.14      4.25 o
   2   4   7       37.28       35.99      2.16 o
   3   4   7      427.77      400.24      6.40 o
   4   4   7      252.08      269.41      5.21 o
   5   4   7       44.29       40.37      2.57 o
   6   4   7        6.55        5.13      2.07 o
   7   4   7      529.07      544.12     11.82 o
   8   4   7        0.08        0.27      2.13 o
   9   4   7       96.28      102.41      8.65 o
  10   4   7      124.78      139.99      9.20 o
  11   4   7        2.66       -0.83      3.64 o
  12   4   7      160.53      156.58     10.95 o
  13   4   7        0.92       -3.30      8.49 o
  14   4   7        2.55       19.81     11.32 o
  15   4   7        7.79       30.19     12.27 o
  16   4   7       87.14       68.40     15.10 o
 -17   5   7        3.36        1.68      4.81 o
 -16   5   7        0.49       -2.11      4.12 o
 -15   5   7       84.43       97.95      7.86 o
 -14   5   7       40.07       46.18      6.06 o
 -13   5   7       83.46       88.00      6.90 o
 -12   5   7       63.41       56.07      5.85 o
 -11   5   7      173.34      188.14      6.84 o
 -10   5   7        3.85        7.82      2.88 o
  -9   5   7      691.36      694.66     11.74 o
  -8   5   7      451.27      443.38      8.67 o
  -7   5   7     1173.37     1158.16     17.19 o
  -6   5   7       16.57       24.04      2.66 o
  -5   5   7      159.00      153.98      4.79 o
  -4   5   7        0.07       -0.06      1.23 o
  -3   5   7     1445.73     1479.92     21.53 o
  -2   5   7     4123.97     4269.35     47.85 o
  -1   5   7      182.95      200.75      5.69 o
   0   5   7      165.32      164.80      6.53 o
   1   5   7      101.93      104.45      4.70 o
   2   5   7        4.46        5.57      1.19 o
   3   5   7      135.08      138.41      5.30 o
   4   5   7      498.43      534.23      9.43 o
   5   5   7      104.99       93.75      8.03 o
   6   5   7      103.03      112.42      8.08 o
   7   5   7        6.71       10.49      3.50 o
   8   5   7      103.73      107.37      8.61 o
   9   5   7       15.71       15.04      3.79 o
  10   5   7      158.66      153.89     10.66 o
  11   5   7       37.84       31.14     10.38 o
  12   5   7       52.22       71.71     13.68 o
  13   5   7       63.97       56.61     13.68 o
  14   5   7       82.49      123.60     17.45 o
  15   5   7      105.47      107.09     16.98 o
 -16   6   7        2.56       -4.34      4.34 o
 -15   6   7        3.82        4.66      4.53 o
 -14   6   7       57.56       61.91      6.78 o
 -13   6   7        7.92        7.45      3.92 o
 -12   6   7      122.39      119.02      6.79 o
 -11   6   7        4.94        2.30      3.34 o
 -10   6   7       72.72       76.64      4.84 o
  -9   6   7       74.24       70.08      4.47 o
  -8   6   7      119.18      124.19      5.39 o
  -7   6   7      309.85      298.56      8.60 o
  -6   6   7       10.10       10.60      2.84 o
  -5   6   7        8.46       10.59      2.96 o
  -4   6   7     1017.79      969.37     19.34 o
  -3   6   7      213.42      218.25      8.16 o
  -2   6   7      224.73      217.11      6.13 o
  -1   6   7        1.46        3.13      1.95 o
   0   6   7      427.07      412.98      8.15 o
   1   6   7      357.79      355.20      9.09 o
   2   6   7       45.91       44.85      6.47 o
   3   6   7       16.65       13.58      2.86 o
   4   6   7      141.01      140.13      5.80 o
   5   6   7        2.19        4.35      3.51 o
   6   6   7       25.49       32.03      4.90 o
   7   6   7       19.59       20.30      8.73 o
   8   6   7      234.22      230.32     12.87 o
   9   6   7      401.03      427.31     15.64 o
  10   6   7       40.13       27.83     10.85 o
  11   6   7       28.63       32.55     11.79 o
  12   6   7       12.81       20.29     10.85 o
  13   6   7        1.60       -1.42      9.43 o
  14   6   7        8.58       16.04     10.85 o
 -15   7   7       88.44      105.99      8.59 o
 -14   7   7       34.20       28.79      5.60 o
 -13   7   7        9.11        9.43      4.57 o
 -12   7   7        9.70        6.69      3.84 o
 -11   7   7      124.45      134.86      6.99 o
 -10   7   7        0.74        1.25      3.22 o
  -9   7   7        1.78       -1.86      2.70 o
  -8   7   7        0.30       -1.18      2.39 o
  -7   7   7      191.40      184.27      8.41 o
  -6   7   7       90.26       75.10      5.56 o
  -5   7   7      210.23      224.82      8.75 o
  -4   7   7       50.06       46.42      6.32 o
  -3   7   7      382.08      368.98      9.50 o
  -2   7   7       19.91       18.18      2.80 o
  -1   7   7      107.74       89.09      5.79 o
   0   7   7      599.34      590.32     12.77 o
   1   7   7       24.50       20.34      3.48 o
   2   7   7        5.98        2.23      2.64 o
   3   7   7      220.79      222.45      7.66 o
   4   7   7       95.94       95.64      7.15 o
   5   7   7      161.90      134.33     11.09 o
   6   7   7      200.99      185.52     18.87 o
   7   7   7       43.17       45.63      7.03 o
   8   7   7       57.87       64.84      7.48 o
   9   7   7       11.06        8.75      4.97 o
  10   7   7        5.76        6.13      8.96 o
  11   7   7        0.29        8.02      9.43 o
  12   7   7      101.50      121.71     17.45 o
  13   7   7       30.21       35.85     13.68 o
 -14   8   7       86.20       83.97     13.68 o
 -13   8   7        6.10        0.47      6.60 o
 -12   8   7       46.23       57.64      6.95 o
 -11   8   7        0.97        2.68      4.09 o
 -10   8   7       95.48      103.33      7.45 o
  -9   8   7        2.21        7.20      4.02 o
  -8   8   7       88.52      105.63      6.13 o
  -7   8   7       42.20       53.67      5.57 o
  -6   8   7       49.53       69.08      5.14 o
  -5   8   7        0.17       -1.87      2.43 o
  -4   8   7        5.73       -1.82      3.00 o
  -3   8   7      368.12      377.53     12.10 o
  -2   8   7      193.06      175.79     20.39 o
  -1   8   7       40.91       29.15      7.54 o
   0   8   7      135.93      122.73      7.13 o
   1   8   7       73.28       72.16      5.88 o
   2   8   7      212.12      211.96      8.87 o
   3   8   7      477.36      456.44     12.93 o
   4   8   7       15.42        2.92      3.30 o
   5   8   7        0.49        1.01      4.53 o
   6   8   7        0.09        2.41      5.19 o
   7   8   7      111.57      105.62     13.92 o
   8   8   7       75.71       80.40      8.71 o
   9   8   7      153.94      190.89     18.63 o
  10   8   7       16.68        8.96      9.91 o
  11   8   7        3.12        3.30      8.96 o
  12   8   7        4.87       -2.83     10.38 o
 -12   9   7        1.88       -5.19      6.60 o
 -11   9   7       71.83       70.29     12.27 o
 -10   9   7        3.96       -3.47      4.63 o
  -9   9   7        5.63        0.38      5.10 o
  -8   9   7        9.66       10.92      3.79 o
  -7   9   7        3.13       -2.60      4.22 o
  -6   9   7        2.53       -1.18      3.79 o
  -5   9   7       63.41       71.49      6.58 o
  -4   9   7        5.83        8.71      4.07 o
  -3   9   7      260.47      253.31     10.59 o
  -2   9   7        5.70        5.71      3.88 o
  -1   9   7        1.10        3.44      3.42 o
   0   9   7      104.67      118.80      7.48 o
   1   9   7      178.02      186.59      9.73 o
   2   9   7       91.44       74.99      6.37 o
   3   9   7        0.10       -1.07      3.39 o
   4   9   7       71.11       67.98      8.26 o
   5   9   7        0.49       -3.71      4.97 o
   6   9   7      109.66      111.99      9.73 o
   7   9   7      209.37      201.15     17.45 o
   8   9   7       14.03       17.28      6.45 o
   9   9   7       52.61       49.29      8.37 o
  10   9   7       58.61       53.31     14.15 o
  11   9   7        7.05        4.25     11.32 o
 -10  10   7        2.81       -2.92     11.56 o
  -9  10   7        0.11       -0.54      5.50 o
  -8  10   7       40.62       51.58     13.44 o
  -7  10   7        5.49        9.96      5.64 o
  -6  10   7      191.37      183.67     12.03 o
  -5  10   7        0.08       -4.72      4.72 o
  -4  10   7       35.29       36.40      9.67 o
  -3  10   7      101.71      126.23      8.22 o
  -2  10   7      160.95      175.28      9.40 o
  -1  10   7       13.29        9.46      4.31 o
   0  10   7       38.03       34.36      5.48 o
   1  10   7       13.48       15.22      4.46 o
   2  10   7       27.15       30.79      5.14 o
   3  10   7      137.19      130.14      8.69 o
   4  10   7       54.94       60.22      8.50 o
   5  10   7        0.03       -5.10      5.10 o
   6  10   7        0.50        9.46      7.31 o
   7  10   7       91.89       93.40     10.14 o
   8  10   7       59.47       63.94      9.47 o
  -7  11   7        1.12       -3.56      5.44 o
  -6  11   7        6.25        4.37      5.77 o
  -5  11   7      105.11       96.12     10.14 o
  -4  11   7       58.93       65.93     10.85 o
  -3  11   7       31.73       40.52      7.50 o
  -2  11   7       15.15        9.43      5.44 o
  -1  11   7       23.00       13.60      5.64 o
   0  11   7       97.41      112.19      9.80 o
   1  11   7       54.54       56.82      8.13 o
   2  11   7        0.81       -0.09      4.18 o
   3  11   7        2.21       -7.08      7.08 o
   4  11   7       44.82       49.02      8.67 o
   5  11   7       35.36       44.15     17.69 o
 -18   0   8        2.19        6.49      6.37 o
 -17   0   8       57.83       75.45     10.85 o
 -16   0   8      143.49      134.18     10.14 o
 -15   0   8      187.45      168.51     10.61 o
 -14   0   8        1.18        0.81      3.77 o
 -13   0   8      158.43      154.72     10.67 o
 -12   0   8       98.66       85.76      5.36 o
 -11   0   8      762.11      796.55     15.94 o
 -10   0   8      312.61      291.34     11.22 o
  -9   0   8      417.23      413.84      9.15 o
  -8   0   8        2.47        4.22      1.85 o
  -7   0   8     1674.94     1499.88     31.07 o
  -6   0   8      265.53      287.77      6.12 o
  -5   0   8     4742.76     4457.01     64.15 o
  -4   0   8     1736.93     1666.78     23.85 o
  -3   0   8       27.18       23.19      2.33 o
  -2   0   8     1510.60     1470.76     24.36 o
  -1   0   8      561.60      595.45     11.71 o
   0   0   8      774.12      857.95     13.16 o
   1   0   8      735.14      829.68     17.26 o
   2   0   8     1869.51     1897.42     39.35 o
   3   0   8      916.90      917.08     17.52 o
   4   0   8     2344.05     2277.88     43.58 o
   5   0   8        4.23        4.84      3.05 o
   6   0   8      336.68      339.17     12.51 o
   7   0   8      110.87      129.73      6.10 o
   8   0   8      838.12      839.60     17.60 o
   9   0   8       20.25       20.26      3.58 o
  10   0   8       54.55       61.65     12.27 o
  11   0   8      311.17      315.13     14.15 o
  12   0   8       85.50      115.58     13.68 o
  13   0   8      371.09      386.83     23.12 o
  14   0   8       63.78       96.24     13.68 o
  15   0   8       34.27       36.32     11.32 o
  16   0   8       21.60       35.85     12.27 o
 -18   1   8       27.85       21.88      4.72 o
 -17   1   8       36.46       46.58      5.34 o
 -16   1   8      155.89      167.64      8.63 o
 -15   1   8       21.06       18.07      3.63 o
 -14   1   8        1.91        0.74      2.71 o
 -13   1   8      131.70      116.12      4.73 o
 -12   1   8       66.13       58.60      3.43 o
 -11   1   8       34.87       34.03      2.71 o
 -10   1   8     2316.77     2253.04     22.32 o
  -9   1   8       34.17       34.16      2.62 o
  -8   1   8      358.96      335.68      5.76 o
  -7   1   8      133.14      119.66      3.00 o
  -6   1   8      181.29      186.70      3.57 o
  -5   1   8      477.86      486.26      6.56 o
  -4   1   8        3.23        1.05      1.22 o
  -3   1   8     1342.75     1450.67     15.88 o
  -2   1   8     2438.87     2388.39     26.17 o
  -1   1   8     1982.33     1901.45     19.64 o
   0   1   8      286.27      359.23      5.83 o
   1   1   8     1602.24     1476.47     19.16 o
   2   1   8      734.02      828.80      9.72 o
   3   1   8       42.26       32.46      2.23 o
   4   1   8      212.03      217.10      4.65 o
   5   1   8      703.72      705.77      9.85 o
   6   1   8        8.79       13.05      2.18 o
   7   1   8     1655.78     1613.59     19.78 o
   8   1   8      170.95      146.54      4.64 o
   9   1   8       38.75       39.84      4.98 o
  10   1   8        0.07        0.93      2.42 o
  11   1   8       71.19       74.08      5.13 o
  12   1   8       43.24       48.19      7.46 o
  13   1   8      102.61      115.37     10.28 o
  14   1   8      181.70      209.66     13.00 o
  15   1   8       34.17       38.84      8.73 o
  16   1   8      138.68      165.84     13.00 o
 -18   2   8       22.87       28.94      6.24 o
 -17   2   8       23.34       17.24      5.95 o
 -16   2   8       48.41       53.00      8.08 o
 -15   2   8       98.54      109.33      8.42 o
 -14   2   8        1.78        2.23      2.80 o
 -13   2   8      279.74      278.49      7.00 o
 -12   2   8        3.87        3.93      2.08 o
 -11   2   8      414.64      410.72      7.67 o
 -10   2   8       30.49       31.06      2.52 o
  -9   2   8     1068.82     1025.55     12.12 o
  -8   2   8      465.48      483.67      7.19 o
  -7   2   8     1898.54     1806.71     20.41 o
  -6   2   8       28.88       31.31      2.20 o
  -5   2   8      630.83      616.69      8.52 o
  -4   2   8     1261.12     1203.35     14.79 o
  -3   2   8      416.48      438.24      6.77 o
  -2   2   8       94.73       82.67      3.88 o
  -1   2   8      136.96      142.97      2.86 o
   0   2   8      654.39      675.53      8.92 o
   1   2   8      520.81      585.54      7.97 o
   2   2   8     3017.69     3062.92     29.81 o
   3   2   8     1462.54     1560.75     15.12 o
   4   2   8     4190.54     4194.76     40.39 o
   5   2   8      102.53      104.17      3.02 o
   6   2   8        1.73       -1.31      1.73 o
   7   2   8        0.03        2.14      2.29 o
   8   2   8      664.18      633.77     11.90 o
   9   2   8      126.37       93.83      4.81 o
  10   2   8      208.48      215.76      8.27 o
  11   2   8       60.02       64.48      6.88 o
  12   2   8       99.14       89.30      7.37 o
  13   2   8      155.27      159.07     11.33 o
  14   2   8       63.18       66.17      8.93 o
  15   2   8       26.47       28.86      7.65 o
  16   2   8       62.71       58.02     14.15 o
 -18   3   8        3.83        1.30      5.02 o
 -17   3   8       35.12       43.70      6.59 o
 -16   3   8       16.33       14.17      5.12 o
 -15   3   8       11.70       10.70      4.51 o
 -14   3   8      192.61      223.73      9.83 o
 -13   3   8       65.78       71.74      6.14 o
 -12   3   8       78.95       86.35      4.64 o
 -11   3   8       54.06       58.12      3.52 o
 -10   3   8     2201.69     2166.08     35.36 o
  -9   3   8      639.50      623.89     10.23 o
  -8   3   8      703.19      717.00     10.05 o
  -7   3   8      175.80      171.22      4.93 o
  -6   3   8      665.59      647.16      9.81 o
  -5   3   8      521.58      518.26      9.63 o
  -4   3   8     1298.24     1262.88     15.21 o
  -3   3   8        0.71        1.21      1.03 o
  -2   3   8       49.64       49.00      1.73 o
  -1   3   8      283.93      224.35      4.57 o
   0   3   8      444.13      475.27      6.97 o
   1   3   8     3282.59     3322.29     34.61 o
   2   3   8      765.85      851.68      9.07 o
   3   3   8      185.31      199.53      3.30 o
   4   3   8       10.10       13.82      1.40 o
   5   3   8     1747.48     1708.64     24.23 o
   6   3   8      601.61      618.84      9.70 o
   7   3   8     1144.02     1135.70     16.64 o
   8   3   8      222.55      219.08      6.77 o
   9   3   8       12.26       13.47      3.05 o
  10   3   8        0.39       -2.48      3.17 o
  11   3   8       41.67       42.83      5.55 o
  12   3   8        3.21        0.81      3.94 o
  13   3   8      339.57      361.88     15.92 o
  14   3   8       42.34       36.80     11.79 o
  15   3   8       11.61       19.34     11.32 o
  16   3   8       98.71      110.39     17.45 o
 -17   4   8        0.02       -4.04      4.04 o
 -16   4   8       14.19       15.37      5.20 o
 -15   4   8       22.45       23.39     11.63 o
 -14   4   8       47.91       43.67      5.90 o
 -13   4   8      105.64       87.89      6.78 o
 -12   4   8       14.01       14.65      3.25 o
 -11   4   8      495.18      504.84     10.20 o
 -10   4   8      245.10      252.68      7.20 o
  -9   4   8      258.05      241.30      6.66 o
  -8   4   8      346.17      360.27      7.75 o
  -7   4   8      647.95      669.19     11.79 o
  -6   4   8      145.56      139.83      4.28 o
  -5   4   8      552.22      519.78      8.28 o
  -4   4   8      461.71      465.40      7.12 o
  -3   4   8       34.25       43.57      2.80 o
  -2   4   8      227.60      241.77      5.19 o
  -1   4   8       20.65       23.23      1.60 o
   0   4   8       47.64       46.59      1.84 o
   1   4   8        1.07        0.27      1.10 o
   2   4   8     1056.27     1031.38     16.51 o
   3   4   8      813.88      792.93     10.47 o
   4   4   8      651.76      594.83     10.14 o
   5   4   8       98.03       92.73      4.61 o
   6   4   8        0.21       -1.33      2.32 o
   7   4   8      420.03      430.25     11.44 o
   8   4   8      388.27      366.90     12.33 o
   9   4   8      239.52      229.14     12.09 o
  10   4   8       82.27      101.32      9.06 o
  11   4   8       47.17       48.98      8.49 o
  12   4   8        0.40       -5.66      8.02 o
  13   4   8      209.94      212.76     19.81 o
  14   4   8       18.02       -2.83      8.49 o
  15   4   8       40.80       48.12     14.15 o
 -17   5   8        4.58        1.58      4.55 o
 -16   5   8       20.01       22.58      5.84 o
 -15   5   8       25.92       32.63      6.87 o
 -14   5   8       17.26       17.35      4.81 o
 -13   5   8        4.88        1.32      3.75 o
 -12   5   8        0.08        0.03      3.20 o
 -11   5   8       21.14       26.51      3.60 o
 -10   5   8      141.93      130.71      5.80 o
  -9   5   8      118.29      118.27      5.39 o
  -8   5   8      814.60      799.42     13.93 o
  -7   5   8       63.06       70.83      4.63 o
  -6   5   8      263.38      246.38      7.33 o
  -5   5   8      175.56      196.21      6.34 o
  -4   5   8        3.76        1.18      2.66 o
  -3   5   8       97.14      105.18      4.44 o
  -2   5   8       44.77       42.28      3.71 o
  -1   5   8       51.94       40.58      2.56 o
   0   5   8      200.42      212.76      5.46 o
   1   5   8      791.42      793.18     12.10 o
   2   5   8      101.52       92.13      4.48 o
   3   5   8        1.20       -1.41      2.05 o
   4   5   8        5.08        2.11      2.27 o
   5   5   8      902.80      855.64     18.80 o
   6   5   8      220.53      224.17     20.70 o
   7   5   8       17.53       16.71      4.04 o
   8   5   8        2.26       -1.41      4.22 o
   9   5   8        5.00        3.18      5.21 o
  10   5   8       52.62       69.59      8.73 o
  11   5   8       39.23       55.67     12.27 o
  12   5   8       20.64        8.49      9.43 o
  13   5   8       50.44       71.23     15.10 o
  14   5   8       23.91       25.95     12.27 o
  15   5   8       10.12       13.68     11.79 o
 -16   6   8        2.33       -0.62      4.66 o
 -15   6   8       38.57       38.79      6.38 o
 -14   6   8        8.48        2.73      6.47 o
 -13   6   8        1.28       -1.99      3.97 o
 -12   6   8        6.65        6.04      3.72 o
 -11   6   8      121.32      124.52      6.82 o
 -10   6   8        1.30        3.47      2.65 o
  -9   6   8      119.39      113.76      6.19 o
  -8   6   8      298.75      288.60      8.82 o
  -7   6   8      155.39      144.81      6.30 o
  -6   6   8      492.36      498.23     13.35 o
  -5   6   8      297.88      246.85      9.07 o
  -4   6   8      275.74      287.02      9.34 o
  -3   6   8      244.89      236.66     10.75 o
  -2   6   8      382.34      377.29      9.17 o
  -1   6   8        3.02        0.20      1.80 o
   0   6   8        0.03       -1.23      2.23 o
   1   6   8       45.05       27.43      3.61 o
   2   6   8      299.73      303.06      8.54 o
   3   6   8      474.00      476.57     13.72 o
   4   6   8      363.46      363.27     19.24 o
   5   6   8      292.82      278.16     14.27 o
   6   6   8      155.10      166.65     15.80 o
   7   6   8       35.51       37.59      6.20 o
   8   6   8      232.20      227.92      9.74 o
   9   6   8       84.58       86.33     13.68 o
  10   6   8       27.53       34.44     11.32 o
  11   6   8        7.27       -0.47      8.49 o
  12   6   8        2.11        9.91      9.91 o
  13   6   8       60.59       49.06     14.15 o
  14   6   8       56.17       60.86     15.10 o
 -15   7   8       19.00       18.04      5.51 o
 -14   7   8        5.80        1.25      4.25 o
 -13   7   8        0.47       -3.47      3.47 o
 -12   7   8        1.97        1.39      3.52 o
 -11   7   8        0.17       -0.64      3.90 o
 -10   7   8       69.17       68.25      6.49 o
  -9   7   8      247.33      262.26      9.15 o
  -8   7   8       35.15       24.46      4.70 o
  -7   7   8        3.94        2.82      3.13 o
  -6   7   8       31.81       24.65      4.40 o
  -5   7   8       51.92       62.23      5.36 o
  -4   7   8      302.56      281.19     12.22 o
  -3   7   8      168.58      145.89      5.59 o
  -2   7   8      114.51      127.64      6.18 o
  -1   7   8       11.05       19.32      3.55 o
   0   7   8        4.67        4.57      2.72 o
   1   7   8      151.50      138.91      6.33 o
   2   7   8      363.60      319.12     13.48 o
   3   7   8        5.81        2.40      7.33 o
   4   7   8        8.37        5.59      4.53 o
   5   7   8        2.85        3.98      4.53 o
   6   7   8       59.93       50.82      7.78 o
   7   7   8      235.61      230.39     12.35 o
   8   7   8      120.34      118.96     16.28 o
   9   7   8        8.84        8.02      9.43 o
  10   7   8       15.15       18.87     10.85 o
  11   7   8       24.48       37.74     12.74 o
  12   7   8       35.32       33.97     13.21 o
  13   7   8       36.72       40.10     13.21 o
 -13   8   8        0.38       -3.55      6.60 o
 -12   8   8       33.61       41.74      6.57 o
 -11   8   8        3.77        7.80      4.58 o
 -10   8   8        0.38       -2.40      3.62 o
  -9   8   8       10.00       19.03      4.75 o
  -8   8   8       49.71       59.43      5.72 o
  -7   8   8       90.74      102.44      6.91 o
  -6   8   8       51.73       73.27      7.69 o
  -5   8   8        4.89       11.48      4.09 o
  -4   8   8       80.53       66.99      8.79 o
  -3   8   8       86.19       95.85      6.92 o
  -2   8   8        0.38        1.56      3.35 o
  -1   8   8        0.41       -3.80      3.80 o
   0   8   8       60.43       48.50      8.14 o
   1   8   8        8.34        5.44      3.42 o
   2   8   8       22.23       18.23      4.16 o
   3   8   8      288.08      277.13     10.17 o
   4   8   8       22.58       24.78      6.31 o
   5   8   8       27.71       20.17     11.56 o
   6   8   8        1.55       -4.16      4.16 o
   7   8   8        8.81       12.20      5.66 o
   8   8   8        0.74        4.16      7.08 o
   9   8   8       33.03       47.65     13.21 o
  10   8   8       21.29       43.87     13.68 o
  11   8   8        0.58        8.02     11.79 o
 -12   9   8       55.89       66.04     12.74 o
 -11   9   8       99.22       86.80     13.21 o
 -10   9   8       20.11       10.15      7.55 o
  -9   9   8       42.70       57.17      5.81 o
  -8   9   8        7.00        1.84      4.56 o
  -7   9   8        4.80       -0.50      4.25 o
  -6   9   8      119.12      131.72      8.42 o
  -5   9   8       47.43       53.60      6.30 o
  -4   9   8        0.01       -1.00      4.80 o
  -3   9   8        1.39        3.79      3.94 o
  -2   9   8       68.65       73.68      6.50 o
  -1   9   8        0.26       -0.23      3.30 o
   0   9   8      301.17      290.32     11.02 o
   1   9   8        1.11        2.81      3.74 o
   2   9   8       19.68       17.99      4.33 o
   3   9   8       12.17       12.92      5.55 o
   4   9   8       10.24       -0.62      4.95 o
   5   9   8        0.16       -3.38      5.90 o
   6   9   8       85.23       75.45      9.06 o
   7   9   8       12.72       14.44      6.45 o
   8   9   8        2.53       -5.32      5.32 o
   9   9   8       16.66       18.40     11.79 o
  10   9   8       16.46       23.12     12.27 o
  -9  10   8        2.19        4.30      5.64 o
  -8  10   8       95.29      105.35     10.50 o
  -7  10   8       18.11       20.95      6.65 o
  -6  10   8       12.14       16.98      6.34 o
  -5  10   8       12.23       15.07      4.84 o
  -4  10   8        1.52       -3.83      3.83 o
  -3  10   8      147.82      194.36     10.06 o
  -2  10   8        0.75        0.57      4.09 o
  -1  10   8        5.65        9.40      5.77 o
   0  10   8        0.16        1.63      4.01 o
   1  10   8       83.64       87.00      7.17 o
   2  10   8       36.16       49.60      6.88 o
   3  10   8        9.26        7.64      6.11 o
   4  10   8        0.43       -1.86      4.87 o
   5  10   8       45.05       40.56      8.26 o
   6  10   8       18.53       14.12      6.78 o
   7  10   8        8.67        7.35      8.02 o
   8  10   8        4.81        5.47      8.02 o
  -6  11   8       11.29        5.98      5.89 o
  -5  11   8        7.64        4.95      5.77 o
  -4  11   8        2.56        6.89      5.50 o
  -3  11   8        2.07        4.01      5.34 o
  -2  11   8       18.87       25.69      6.78 o
  -1  11   8       24.65       19.49      6.45 o
   0  11   8       18.59       29.11      6.78 o
   1  11   8       94.29       87.40      7.78 o
   2  11   8       47.25       61.14      9.13 o
   3  11   8        3.46        0.94      6.11 o
   4  11   8        3.90        2.67      6.50 o
 -18   1   9        8.62       10.30      4.22 o
 -17   1   9        0.00        4.63      3.61 o
 -16   1   9        0.66        0.45      3.61 o
 -15   1   9       10.69        9.32      3.39 o
 -14   1   9       60.38       49.99      5.72 o
 -13   1   9        2.50        1.87      2.43 o
 -12   1   9        3.61       -1.85      1.85 o
 -11   1   9       31.38       34.01      2.86 o
 -10   1   9        0.97        0.69      1.63 o
  -9   1   9       20.28       20.65      2.16 o
  -8   1   9      188.08      178.91      4.10 o
  -7   1   9       16.19       20.82      1.83 o
  -6   1   9       31.13       30.74      2.02 o
  -5   1   9      170.47      199.74      4.51 o
  -4   1   9       73.79       89.36      3.07 o
  -3   1   9      188.66      200.71      4.35 o
  -2   1   9      195.37      230.54      5.65 o
  -1   1   9      611.90      644.24      8.96 o
   0   1   9      180.26      193.56      4.17 o
   1   1   9      121.45      139.12      3.51 o
   2   1   9      653.51      688.42     12.54 o
   3   1   9        3.96        6.72      1.53 o
   4   1   9      825.08      800.65     11.02 o
   5   1   9       15.83       15.18      2.54 o
   6   1   9       55.89       53.48      3.40 o
   7   1   9      280.73      266.55      6.91 o
   8   1   9      347.20      344.66      8.45 o
   9   1   9        0.17       -0.44      2.48 o
  10   1   9       33.40       33.82      3.69 o
  11   1   9       76.39       61.75      6.77 o
  12   1   9       58.73       48.62      7.98 o
  13   1   9       56.82       60.99      8.34 o
  14   1   9        0.27        6.84      6.00 o
  15   1   9        3.62        2.12      7.78 o
  16   1   9        0.29       -6.63      7.55 o
 -18   2   9        0.03       -2.08      4.44 o
 -17   2   9        8.55       10.36      5.28 o
 -16   2   9       11.58        5.10      4.29 o
 -15   2   9        4.68       -1.42      3.81 o
 -14   2   9        0.99       -1.58      3.48 o
 -13   2   9        0.05        1.68      2.63 o
 -12   2   9       37.92       34.28      3.18 o
 -11   2   9        2.54        2.51      1.89 o
 -10   2   9      313.47      318.37      6.33 o
  -9   2   9        1.17        2.54      1.62 o
  -8   2   9        0.12        1.68      1.62 o
  -7   2   9        0.39        2.93      1.58 o
  -6   2   9      472.07      484.13      7.77 o
  -5   2   9       23.01       22.36      1.92 o
  -4   2   9       67.27       75.68      2.98 o
  -3   2   9       23.16       32.39      2.36 o
  -2   2   9        0.16        0.68      1.05 o
  -1   2   9     1133.23     1178.63     16.59 o
   0   2   9      280.41      329.80      5.59 o
   1   2   9      119.81      115.13      3.15 o
   2   2   9      224.26      207.01      4.20 o
   3   2   9      202.51      210.55      3.69 o
   4   2   9      269.32      273.86      4.94 o
   5   2   9      403.11      424.81      7.40 o
   6   2   9       67.16       76.29      4.56 o
   7   2   9       69.63       68.01      5.68 o
   8   2   9      186.17      203.85      6.71 o
   9   2   9       41.61       39.22      3.83 o
  10   2   9      106.12      107.18      5.91 o
  11   2   9      123.70      120.16      6.38 o
  12   2   9        0.46       -3.15      5.31 o
  13   2   9        4.09       -0.30      6.13 o
  14   2   9       30.36       48.12     12.74 o
  15   2   9        2.81        8.49     10.38 o
  16   2   9       30.83       22.17     12.74 o
 -17   3   9        0.06       -3.88      3.88 o
 -16   3   9        2.60        4.14      4.40 o
 -15   3   9        0.81       -3.69      3.76 o
 -14   3   9        9.92        9.67      4.09 o
 -13   3   9      123.42      132.31      9.81 o
 -12   3   9       33.30       31.86      3.68 o
 -11   3   9       11.70        7.05      2.65 o
 -10   3   9      164.33      157.44      5.41 o
  -9   3   9       56.73       43.48      3.68 o
  -8   3   9      168.24      172.09      4.98 o
  -7   3   9      179.12      168.87      4.99 o
  -6   3   9      220.04      225.14      5.38 o
  -5   3   9      507.08      467.69      7.27 o
  -4   3   9        0.91       -0.36      1.14 o
  -3   3   9      369.97      378.40      6.92 o
  -2   3   9        6.37        5.52      0.90 o
  -1   3   9        0.53        1.45      1.65 o
   0   3   9      596.75      617.43      9.75 o
   1   3   9       98.44      105.72      2.92 o
   2   3   9        9.01        7.79      1.23 o
   3   3   9       21.58       18.97      1.59 o
   4   3   9        3.86        0.45      1.61 o
   5   3   9      658.81      701.59     11.50 o
   6   3   9        0.08       -0.88      2.13 o
   7   3   9      185.14      170.95      6.84 o
   8   3   9       27.20       30.77      4.09 o
   9   3   9        3.17        2.17      4.87 o
  10   3   9        9.81        0.46      4.62 o
  11   3   9       47.69       61.13     13.21 o
  12   3   9       26.58       29.18      8.96 o
  13   3   9       86.54       68.40     14.15 o
  14   3   9        0.18        4.25      9.91 o
  15   3   9       15.30       19.81     11.79 o
 -17   4   9        0.16       -1.61      4.58 o
 -16   4   9        1.82        4.11      4.44 o
 -15   4   9        7.52        6.21      4.37 o
 -14   4   9        2.37        3.27      3.88 o
 -13   4   9        0.75       -2.46      4.20 o
 -12   4   9        7.63        3.64      3.20 o
 -11   4   9       17.15       11.59      3.16 o
 -10   4   9       86.29       83.61      4.78 o
  -9   4   9       89.03       86.28      4.75 o
  -8   4   9      169.10      144.87      8.63 o
  -7   4   9      214.32      204.05      7.02 o
  -6   4   9       85.58       84.80      4.44 o
  -5   4   9      752.30      737.29     13.49 o
  -4   4   9       89.72       80.23      3.93 o
  -3   4   9      325.45      347.98      9.76 o
  -2   4   9      115.14      119.09      3.89 o
  -1   4   9      278.88      283.06      4.94 o
   0   4   9       72.11       75.20      4.08 o
   1   4   9       21.84       21.33      2.65 o
   2   4   9      181.21      185.81      7.68 o
   3   4   9       46.47       43.61      3.30 o
   4   4   9      512.47      485.65     12.98 o
   5   4   9       47.98       50.22      4.84 o
   6   4   9        5.15        1.82      3.02 o
   7   4   9      133.47      118.08     13.21 o
   8   4   9       55.70       62.28     11.32 o
   9   4   9       11.51       15.00      5.98 o
  10   4   9       21.05       29.11      6.37 o
  11   4   9        0.12        0.41      5.21 o
  12   4   9        6.45        2.83      9.43 o
  13   4   9        2.23       -6.13      8.49 o
  14   4   9       17.41        9.43     10.85 o
  15   4   9        1.73       19.81     11.79 o
 -16   5   9        9.78        9.38      5.02 o
 -15   5   9       97.97      106.45      8.32 o
 -14   5   9        0.85        1.37      3.97 o
 -13   5   9       29.23       33.86      5.23 o
 -12   5   9       27.41       33.85      4.71 o
 -11   5   9       22.45       16.86      3.91 o
 -10   5   9      135.07      133.81      5.93 o
  -9   5   9      265.11      263.39      7.80 o
  -8   5   9       13.06       12.79      3.22 o
  -7   5   9       95.18       82.25      4.84 o
  -6   5   9      158.41      148.20      6.06 o
  -5   5   9      432.34      401.65     11.56 o
  -4   5   9     3560.76     3468.00     58.77 o
  -3   5   9        4.99        4.13      2.46 o
  -2   5   9      144.41      161.56      5.72 o
  -1   5   9       53.28       43.78      3.16 o
   0   5   9      513.66      541.23     16.27 o
   1   5   9      479.07      478.89     10.63 o
   2   5   9      136.36      136.39     12.87 o
   3   5   9      805.83      812.74     14.98 o
   4   5   9      105.60       83.33      6.04 o
   5   5   9       11.17        8.31      3.59 o
   6   5   9      109.10      118.82      8.02 o
   7   5   9       14.75        8.59      4.43 o
   8   5   9       18.82        8.87      6.37 o
   9   5   9       55.61       55.82      8.05 o
  10   5   9       21.31       19.34      9.91 o
  11   5   9        2.14        8.49      8.96 o
  12   5   9        0.03       -0.94      8.96 o
  13   5   9        5.12       -6.60      9.43 o
  14   5   9        5.90       -9.43      9.43 o
 -15   6   9       15.09       15.96      5.46 o
 -14   6   9        7.32        8.63      4.65 o
 -13   6   9       15.00       17.16      4.69 o
 -12   6   9      200.07      230.92      9.41 o
 -11   6   9        0.17       -2.75      2.95 o
 -10   6   9       78.05       77.02      5.09 o
  -9   6   9       42.29       36.38      3.89 o
  -8   6   9        7.23        9.77      3.74 o
  -7   6   9      402.75      431.69     23.92 o
  -6   6   9      355.64      366.97     11.33 o
  -5   6   9       70.99       59.21      5.09 o
  -4   6   9      246.47      252.90      9.06 o
  -3   6   9     1850.55     1896.79     32.22 o
  -2   6   9      163.23      162.60      7.49 o
  -1   6   9       66.17       72.32      4.77 o
   0   6   9        0.03        1.70      2.34 o
   1   6   9      196.72      206.11      7.35 o
   2   6   9      358.42      367.71     12.05 o
   3   6   9       43.70       45.54      5.27 o
   4   6   9       16.56       30.00     12.03 o
   5   6   9      218.80      228.01     11.67 o
   6   6   9      281.11      302.13     13.26 o
   7   6   9        3.94       -2.69      4.00 o
   8   6   9      198.07      227.85     19.34 o
   9   6   9       62.99       73.59     13.68 o
  10   6   9        0.60       -1.89      8.49 o
  11   6   9       32.29       19.81     10.85 o
  12   6   9       30.84       30.66     12.74 o
  13   6   9        0.14        2.83      9.43 o
 -14   7   9        1.62       -4.49      4.49 o
 -13   7   9       33.79       42.59      6.45 o
 -12   7   9       52.10       59.13      6.97 o
 -11   7   9        4.26       -3.78      4.12 o
 -10   7   9       17.35       18.84      4.68 o
  -9   7   9      101.60      115.63      6.57 o
  -8   7   9       49.83       46.42      5.58 o
  -7   7   9        4.16        3.21      4.20 o
  -6   7   9       51.69       72.80      7.60 o
  -5   7   9        1.16       -1.08      4.59 o
  -4   7   9       68.47       71.62      7.48 o
  -3   7   9        4.00        3.36      3.68 o
  -2   7   9       25.36       19.16      4.30 o
  -1   7   9        0.12       -4.23      4.55 o
   0   7   9      273.01      296.10     10.11 o
   1   7   9       21.59       20.31      4.11 o
   2   7   9        0.86        4.08      3.17 o
   3   7   9        3.72       -1.56      4.28 o
   4   7   9       62.15       75.48      7.93 o
   5   7   9       25.16       25.40      6.23 o
   6   7   9       75.97       69.51      7.93 o
   7   7   9      109.69      116.65      9.52 o
   8   7   9      144.56      159.92     17.45 o
   9   7   9       40.65       56.14     13.21 o
  10   7   9       31.89       15.10     11.32 o
  11   7   9      208.90      230.21     22.17 o
  12   7   9        0.57       -3.30     10.38 o
 -13   8   9        4.83        1.64      6.84 o
 -12   8   9       66.72       80.27      7.91 o
 -11   8   9        0.28        5.77      4.54 o
 -10   8   9       51.05       62.70      6.85 o
  -9   8   9        8.54        5.49      4.71 o
  -8   8   9        0.70        0.85      3.77 o
  -7   8   9       23.61       31.06      6.69 o
  -6   8   9        5.26       12.72      5.14 o
  -5   8   9       21.00       23.32      4.58 o
  -4   8   9       95.60       92.94      7.13 o
  -3   8   9      108.38      121.32      7.62 o
  -2   8   9        8.38        3.86      3.51 o
  -1   8   9       22.13       23.90      6.19 o
   0   8   9       29.53       23.70      5.20 o
   1   8   9       60.51       54.58      5.54 o
   2   8   9       41.48       19.95      4.25 o
   3   8   9       18.09       18.25      8.49 o
   4   8   9        0.88        3.63      5.06 o
   5   8   9      164.57      161.51     15.33 o
   6   8   9        5.15       -4.53      4.71 o
   7   8   9       43.04       40.03      7.33 o
   8   8   9       54.70       79.73     15.10 o
   9   8   9       53.90       44.82     13.68 o
  10   8   9       35.39       39.15     13.21 o
  11   8   9        2.02        9.43     10.85 o
 -11   9   9        3.71       -2.42      8.80 o
 -10   9   9       29.39       26.98      5.97 o
  -9   9   9        6.71        6.23      4.81 o
  -8   9   9        3.16        2.56      4.44 o
  -7   9   9       31.90       26.82      5.62 o
  -6   9   9       16.31       16.33      4.94 o
  -5   9   9       26.77       16.87      5.08 o
  -4   9   9       61.48       61.46      6.65 o
  -3   9   9       12.79        5.55      4.34 o
  -2   9   9       22.01       21.59      4.99 o
  -1   9   9        2.60        4.77      4.46 o
   0   9   9       64.91       87.30      6.79 o
   1   9   9       14.16       14.26      4.43 o
   2   9   9       86.61      106.44     17.69 o
   3   9   9        0.00        5.32      5.50 o
   4   9   9        8.93        3.58      5.16 o
   5   9   9        7.64        9.55      6.13 o
   6   9   9       85.26       83.10      9.73 o
   7   9   9       15.63       33.78      7.92 o
   8   9   9        0.80        3.30      9.91 o
   9   9   9        7.27        6.13     10.38 o
  -9  10   9       21.64       29.20     16.28 o
  -8  10   9        0.24        4.33      6.11 o
  -7  10   9        2.48       -2.09      5.21 o
  -6  10   9        5.81        3.61      4.84 o
  -5  10   9       12.79       19.44      5.39 o
  -4  10   9        1.01       -2.08      4.19 o
  -3  10   9        0.09       -0.74      3.82 o
  -2  10   9        5.93        1.98      4.17 o
  -1  10   9      150.83      157.34      9.12 o
   0  10   9       77.89       87.72      8.46 o
   1  10   9        1.90        5.11      4.16 o
   2  10   9       11.69        3.17      5.66 o
   3  10   9       41.08       41.48      8.05 o
   4  10   9        3.99        4.05      6.35 o
   5  10   9       71.94       77.79     16.04 o
   6  10   9        7.72        3.19      6.45 o
   7  10   9        7.16       10.94      8.96 o
  -5  11   9        2.43       -1.25      5.55 o
  -4  11   9       31.20       41.72      7.82 o
  -3  11   9       47.99       58.13     10.61 o
  -2  11   9        6.50        1.86      5.19 o
  -1  11   9        0.00       -4.87      4.87 o
   0  11   9       16.87       26.25      5.79 o
   1  11   9       33.67       21.42      7.32 o
   2  11   9       47.60       40.43      8.46 o
 -18   0  10       18.23       11.68      6.13 o
 -17   0  10      176.15      202.06     13.00 o
 -16   0  10        2.17        2.46      4.48 o
 -15   0  10       19.54       27.65      6.11 o
 -14   0  10       16.12       20.92      7.78 o
 -13   0  10      298.14      309.47     13.48 o
 -12   0  10      187.26      192.12      7.94 o
 -11   0  10      842.10      826.22     16.92 o
 -10   0  10       18.74       11.00      2.83 o
  -9   0  10        0.53        0.71      2.11 o
  -8   0  10      315.53      302.77      7.83 o
  -7   0  10       91.09       93.75      6.10 o
  -6   0  10     1410.95     1314.41     20.69 o
  -5   0  10      121.98      119.65      5.04 o
  -4   0  10      158.86      174.24      6.79 o
  -3   0  10       98.52       75.60      4.57 o
  -2   0  10        3.90        2.62      4.29 o
  -1   0  10     2890.25     2989.71     45.27 o
   0   0  10     2752.21     2615.25     67.46 o
   1   0  10      196.06      245.22      9.94 o
   2   0  10      113.45      137.28      8.26 o
   3   0  10     1524.34     1524.08     28.10 o
   4   0  10      203.29      202.41      9.73 o
   5   0  10        7.72       11.85      4.18 o
   6   0  10     2777.87     2784.45     56.70 o
   7   0  10      575.56      560.18     13.75 o
   8   0  10       50.23       60.86      6.83 o
   9   0  10      305.68      314.41     14.17 o
  10   0  10      116.57      113.28     16.51 o
  11   0  10      130.33      151.43     15.10 o
  12   0  10        2.88        8.49      8.96 o
  13   0  10       73.64       83.50     13.21 o
  14   0  10       41.55       43.87     11.32 o
  15   0  10       32.73       35.85     12.74 o
 -18   1  10       56.86       64.86      6.47 o
 -17   1  10        1.03       -0.93      4.56 o
 -16   1  10        3.18        4.10      4.09 o
 -15   1  10        0.81        0.63      3.18 o
 -14   1  10       67.17       73.24      5.92 o
 -13   1  10        4.59       -0.53      3.63 o
 -12   1  10      432.02      429.61     12.10 o
 -11   1  10      603.36      590.64      9.27 o
 -10   1  10      200.23      182.61      4.85 o
  -9   1  10     1028.27      972.90     11.46 o
  -8   1  10      118.59      125.27      3.68 o
  -7   1  10      135.52      152.50      4.01 o
  -6   1  10        8.55       11.38      1.94 o
  -5   1  10     1393.09     1403.97     16.28 o
  -4   1  10       57.60       69.64      3.14 o
  -3   1  10      120.65      104.68      4.56 o
  -2   1  10       32.99       46.76      2.52 o
  -1   1  10        9.28        9.57      1.66 o
   0   1  10       64.79       55.39      2.89 o
   1   1  10     1507.33     1539.83     18.15 o
   2   1  10        1.43       -1.61      1.61 o
   3   1  10     1895.94     1822.11     24.54 o
   4   1  10      508.45      485.32      9.51 o
   5   1  10      683.32      685.19     14.50 o
   6   1  10     1677.61     1583.18     25.46 o
   7   1  10      363.81      386.12     10.48 o
   8   1  10       20.32       24.81      3.28 o
   9   1  10       16.20       22.30      3.98 o
  10   1  10        3.52       -1.58      4.60 o
  11   1  10        5.62       -2.24      5.16 o
  12   1  10      512.22      540.94     20.01 o
  13   1  10        6.33        0.94      6.00 o
  14   1  10       18.75       14.37     10.38 o
  15   1  10        5.73        8.16      7.32 o
 -17   2  10      120.54      133.65      9.39 o
 -16   2  10       11.02        8.17      4.79 o
 -15   2  10      105.18      127.94     21.15 o
 -14   2  10       25.97       23.54      6.99 o
 -13   2  10       22.81       35.41      5.25 o
 -12   2  10      553.98      575.60     13.03 o
 -11   2  10      520.18      530.98      8.76 o
 -10   2  10       87.88       78.22      3.53 o
  -9   2  10      165.77      167.31      5.36 o
  -8   2  10      918.60      864.46     14.47 o
  -7   2  10      668.17      652.70      9.96 o
  -6   2  10     2659.10     2556.62     27.14 o
  -5   2  10       39.05       41.18      2.73 o
  -4   2  10        0.38       -0.82      1.48 o
  -3   2  10       24.21       30.64      3.58 o
  -2   2  10     1174.14     1140.71     14.23 o
  -1   2  10       84.31       77.17      3.17 o
   0   2  10      624.96      594.17      9.44 o
   1   2  10      293.16      294.11      5.44 o
   2   2  10        0.01        1.27      2.65 o
   3   2  10      772.65      739.22     11.88 o
   4   2  10      683.48      684.13     10.23 o
   5   2  10      625.17      553.32     11.96 o
   6   2  10      556.09      594.79     15.27 o
   7   2  10      371.51      334.29     11.28 o
   8   2  10      301.94      303.66      8.25 o
   9   2  10      456.24      471.96     18.38 o
  10   2  10        0.35       -3.40      3.40 o
  11   2  10      220.38      200.41     12.14 o
  12   2  10       71.87       67.46     13.21 o
  13   2  10       32.98       40.57     11.79 o
  14   2  10       13.34        1.89      9.91 o
  15   2  10      171.54      190.11     20.76 o
 -17   3  10        0.00        4.20      5.18 o
 -16   3  10        0.05       -3.72      3.72 o
 -15   3  10       10.68        4.88      4.16 o
 -14   3  10       40.04       39.28      5.67 o
 -13   3  10       39.95       40.76      8.16 o
 -12   3  10      298.33      315.32     10.12 o
 -11   3  10      260.10      258.66      8.13 o
 -10   3  10       57.68       61.31      5.62 o
  -9   3  10     1167.02     1165.12     18.29 o
  -8   3  10      269.91      270.43      6.77 o
  -7   3  10        0.18        1.94      1.98 o
  -6   3  10       33.27       27.97      2.87 o
  -5   3  10      365.87      356.95      7.79 o
  -4   3  10        0.01        0.41      1.53 o
  -3   3  10     1111.63     1052.00     13.71 o
  -2   3  10        6.33        5.79      1.34 o
  -1   3  10        2.10        1.13      1.28 o
   0   3  10      133.53      125.71      3.36 o
   1   3  10     2221.59     2131.11     26.35 o
   2   3  10      295.51      305.11      5.72 o
   3   3  10      214.42      199.29      5.49 o
   4   3  10      524.59      506.55     10.77 o
   5   3  10        0.31        2.86      3.10 o
   6   3  10      737.89      697.39     34.44 o
   7   3  10       80.08       74.79      8.34 o
   8   3  10       60.36       81.14     12.74 o
   9   3  10       50.22       37.11      6.45 o
  10   3  10        0.12       -2.83      7.31 o
  11   3  10       17.13       16.04      5.77 o
  12   3  10      217.89      216.06     20.29 o
  13   3  10        0.25        5.19      9.43 o
  14   3  10       37.47       29.72     12.27 o
  15   3  10       23.87       30.66     12.74 o
 -16   4  10        4.46        6.56      6.01 o
 -15   4  10       65.35       81.40      7.52 o
 -14   4  10       35.98       30.49      5.41 o
 -13   4  10        1.24       -1.40      3.37 o
 -12   4  10        0.04       -3.55      5.17 o
 -11   4  10      102.74       95.38      8.08 o
 -10   4  10       38.18       34.88      3.81 o
  -9   4  10      144.96      144.53      5.95 o
  -8   4  10      987.44      998.71     18.17 o
  -7   4  10      302.49      269.75      8.11 o
  -6   4  10      120.88      104.64      5.03 o
  -5   4  10      459.83      454.79     10.19 o
  -4   4  10        6.50        5.82      2.08 o
  -3   4  10       68.29       69.34      3.36 o
  -2   4  10       33.93       33.33      3.73 o
  -1   4  10       40.80       37.84      6.16 o
   0   4  10     1514.26     1463.48     26.38 o
   1   4  10       20.68       24.41      3.42 o
   2   4  10      669.59      660.55     12.55 o
   3   4  10     1330.05     1357.12     36.27 o
   4   4  10      388.12      377.94     11.39 o
   5   4  10        6.79       11.04      3.60 o
   6   4  10      149.53      161.63     12.03 o
   7   4  10       69.35       41.99     10.38 o
   8   4  10        1.03        5.19      8.49 o
   9   4  10       33.12       41.79      6.98 o
  10   4  10        1.57       -2.74      5.21 o
  11   4  10      186.13      204.74     19.81 o
  12   4  10        0.00       -2.83      8.49 o
  13   4  10       17.92       23.59     11.79 o
  14   4  10       50.67       50.01     13.68 o
 -16   5  10        0.42       -4.71      4.71 o
 -15   5  10        0.20        0.30      4.84 o
 -14   5  10       55.26       57.93      7.25 o
 -13   5  10       33.84       40.19      5.36 o
 -12   5  10        9.37        9.65      3.81 o
 -11   5  10      123.96      121.64      7.54 o
 -10   5  10       83.48       96.70      5.37 o
  -9   5  10       26.92       28.39      3.58 o
  -8   5  10      133.47      145.00      6.58 o
  -7   5  10       49.29       50.88      5.72 o
  -6   5  10       29.52       23.95      3.49 o
  -5   5  10       97.49       88.52      5.71 o
  -4   5  10       58.63       59.62      4.90 o
  -3   5  10      603.17      574.61     16.67 o
  -2   5  10      412.36      372.05      9.12 o
  -1   5  10      102.14       81.15      5.49 o
   0   5  10        4.69        5.10      2.60 o
   1   5  10      528.72      503.63     11.27 o
   2   5  10      207.26      184.60      6.46 o
   3   5  10      802.35      758.55     17.96 o
   4   5  10        4.45        7.75      3.64 o
   5   5  10        8.43        0.38      7.08 o
   6   5  10      249.74      244.84     19.34 o
   7   5  10       43.55       35.38     10.85 o
   8   5  10       45.98       27.36      9.91 o
   9   5  10      137.24      148.13     17.45 o
  10   5  10        7.17       -4.25      8.96 o
  11   5  10        0.00       -0.94      8.49 o
  12   5  10       33.50       42.93     12.74 o
  13   5  10      109.35      124.54     17.93 o
 -15   6  10        0.20       -1.54      4.41 o
 -14   6  10        4.63       -4.72      7.34 o
 -13   6  10       19.14       20.22      4.86 o
 -12   6  10       53.87       58.58      7.04 o
 -11   6  10      117.84      124.89      7.02 o
 -10   6  10        1.83        3.07      3.97 o
  -9   6  10        9.17        3.23      2.99 o
  -8   6  10        9.10        5.26      3.54 o
  -7   6  10      103.00      108.83      6.85 o
  -6   6  10      212.72      218.53      8.90 o
  -5   6  10      161.56      144.61      7.32 o
  -4   6  10       22.91       18.00      4.24 o
  -3   6  10      669.04      650.87     16.44 o
  -2   6  10      138.71      110.92      6.77 o
  -1   6  10      505.59      495.20     16.07 o
   0   6  10      832.14      796.84     15.62 o
   1   6  10       83.78       75.40      5.86 o
   2   6  10        1.08       -0.45      6.84 o
   3   6  10      146.32      151.67      9.86 o
   4   6  10      450.51      466.85     18.16 o
   5   6  10      130.31      128.41      9.40 o
   6   6  10      102.03      103.69      8.46 o
   7   6  10        0.21        6.60      8.49 o
   8   6  10       16.85       16.04     10.38 o
   9   6  10        0.73        0.00      7.55 o
  10   6  10       13.20       12.74     10.38 o
  11   6  10       53.22       45.29     13.68 o
  12   6  10       15.75       15.57     11.32 o
  13   6  10       14.16        3.77     11.32 o
 -14   7  10        3.05        1.17      8.02 o
 -13   7  10        0.62       -0.76      4.35 o
 -12   7  10       17.33       16.44      5.23 o
 -11   7  10       47.81       54.37      6.87 o
 -10   7  10      179.82      180.61      9.83 o
  -9   7  10       10.34       10.59      4.83 o
  -8   7  10        7.14        4.54      3.71 o
  -7   7  10        2.58        0.02      3.30 o
  -6   7  10       14.42       15.27      4.20 o
  -5   7  10      114.64      137.52     12.74 o
  -4   7  10       48.21       55.67      6.98 o
  -3   7  10       58.43       48.18      5.32 o
  -2   7  10       27.71       29.87      6.75 o
  -1   7  10        0.09        1.59      3.82 o
   0   7  10       75.84       82.74      8.83 o
   1   7  10      319.08      316.67     10.51 o
   2   7  10       76.26       87.73      8.50 o
   3   7  10        5.02       -1.54      4.87 o
   4   7  10        0.55       -4.25      4.62 o
   5   7  10       24.92       25.61      6.23 o
   6   7  10       91.57      101.08      9.18 o
   7   7  10       83.81       83.50     14.15 o
   8   7  10        2.46       -0.47      8.49 o
   9   7  10        8.25        5.19     10.38 o
  10   7  10        3.04       13.21     11.32 o
  11   7  10        0.53       -2.83      9.43 o
 -12   8  10        4.68        7.49      5.22 o
 -11   8  10       21.51       17.13      5.41 o
 -10   8  10        1.38        0.31      4.23 o
  -9   8  10       33.47       34.09      5.69 o
  -8   8  10        1.69        3.47      4.97 o
  -7   8  10       63.06       70.00     23.59 o
  -6   8  10       99.79       99.25     21.46 o
  -5   8  10       84.85       75.24      6.71 o
  -4   8  10       69.40       72.45      6.71 o
  -3   8  10       98.70       92.60      7.04 o
  -2   8  10       48.46       45.76      5.68 o
  -1   8  10        0.48        2.81      3.48 o
   0   8  10        8.98        5.83      3.92 o
   1   8  10        0.04        1.74      5.21 o
   2   8  10       96.81      118.97     12.03 o
   3   8  10       36.81       39.33      7.32 o
   4   8  10       52.25       46.34      7.65 o
   5   8  10       58.95       62.91      8.37 o
   6   8  10       18.79       17.23      6.45 o
   7   8  10        6.04       22.17     10.85 o
   8   8  10      115.27      105.20     16.51 o
   9   8  10       24.41       11.32     11.32 o
  10   8  10        0.77       -9.43      9.43 o
 -10   9  10       29.90       38.62      6.47 o
  -9   9  10      136.13      160.69     10.00 o
  -8   9  10       97.11       84.42     11.46 o
  -7   9  10       10.48        4.36      4.44 o
  -6   9  10        1.78        8.31      4.48 o
  -5   9  10       42.44       49.46      6.40 o
  -4   9  10      156.21      163.33      9.44 o
  -3   9  10        1.24        3.47      4.23 o
  -2   9  10       39.40       37.47      6.05 o
  -1   9  10        6.20       11.23      4.53 o
   0   9  10       65.54       68.06      6.51 o
   1   9  10       49.21       60.67      8.50 o
   2   9  10       37.65       54.71      8.96 o
   3   9  10       12.85        8.33      5.77 o
   4   9  10        6.99        8.99      6.00 o
   5   9  10       90.87       98.60     10.41 o
   6   9  10        3.89       -3.57      5.66 o
   7   9  10       10.47       24.06     12.27 o
   8   9  10        9.31       14.62     11.32 o
  -8  10  10       30.77       33.21     11.72 o
  -7  10  10      115.32      125.14      9.41 o
  -6  10  10        0.99       -1.67      4.41 o
  -5  10  10       22.19       24.61      5.61 o
  -4  10  10        0.35        1.21      4.58 o
  -3  10  10        4.85        3.15      4.30 o
  -2  10  10        6.52        4.36      5.03 o
  -1  10  10       79.61       93.22      7.90 o
   0  10  10        1.22        1.42      5.98 o
   1  10  10        0.52       -4.01      6.84 o
   2  10  10       24.15       33.32      8.32 o
   3  10  10        8.84        1.60      6.78 o
   4  10  10       71.57       75.67      9.86 o
   5  10  10       12.49       15.35     11.32 o
 -17   1  11        8.80        5.52      4.01 o
 -16   1  11       24.84       19.47      4.52 o
 -15   1  11       48.44       49.13      5.92 o
 -14   1  11       10.26       12.77      3.56 o
 -13   1  11       41.32       40.07      4.75 o
 -12   1  11        0.00       -1.95      2.53 o
 -11   1  11        8.49        6.96      2.13 o
 -10   1  11       91.12       81.04      3.62 o
  -9   1  11      113.75      102.73      3.78 o
  -8   1  11        6.52        5.45      1.90 o
  -7   1  11        1.12        2.61      1.69 o
  -6   1  11       10.06        6.57      1.91 o
  -5   1  11       15.93       16.81      2.24 o
  -4   1  11      109.23      102.86      3.86 o
  -3   1  11       52.29       60.94      4.00 o
  -2   1  11        0.03       -0.13      1.38 o
  -1   1  11       91.34      122.62      3.92 o
   0   1  11        1.01        3.62      1.74 o
   1   1  11       78.82       73.74      4.12 o
   2   1  11      242.35      247.38      9.31 o
   3   1  11        4.65        2.37      2.36 o
   4   1  11      217.70      214.58      7.37 o
   5   1  11       10.23       11.39      3.20 o
   6   1  11       32.75       34.24      4.15 o
   7   1  11       74.85       61.85      5.99 o
   8   1  11        6.68        6.33      3.40 o
   9   1  11        1.64       -0.47      3.24 o
  10   1  11        0.84       -4.67      4.67 o
  11   1  11       25.08        5.19      6.34 o
  12   1  11        2.62        1.00      5.64 o
  13   1  11       15.29       26.66      7.50 o
  14   1  11        0.00        2.31      7.78 o
 -17   2  11        1.56       -2.23      6.42 o
 -16   2  11        4.24       -4.00      4.07 o
 -15   2  11       17.01        5.62      4.29 o
 -14   2  11       20.34       10.86      4.23 o
 -13   2  11       49.88       45.01      6.27 o
 -12   2  11       60.81       57.75      5.41 o
 -11   2  11        9.75        6.53      2.64 o
 -10   2  11      149.67      150.60      5.66 o
  -9   2  11      132.51      128.51      5.56 o
  -8   2  11       62.63       60.33      3.53 o
  -7   2  11      644.22      604.36     11.51 o
  -6   2  11      735.35      678.43     12.06 o
  -5   2  11       97.18       88.71      4.13 o
  -4   2  11        0.16        8.69      4.30 o
  -3   2  11      359.10      345.56      6.54 o
  -2   2  11      339.83      329.21      6.34 o
  -1   2  11       14.83       13.94      1.96 o
   0   2  11       37.93       36.64      2.73 o
   1   2  11       11.53       15.36      1.77 o
   2   2  11      151.65      149.96      5.58 o
   3   2  11       38.27       40.83      3.42 o
   4   2  11       79.07       75.54      4.70 o
   5   2  11      101.17       96.61      6.23 o
   6   2  11       12.88        3.35      2.73 o
   7   2  11      328.58      311.31     14.34 o
   8   2  11        0.99       -0.62      3.86 o
   9   2  11        4.08       -0.87      4.02 o
  10   2  11        4.97       -6.13      7.08 o
  11   2  11       14.06        3.77      8.96 o
  12   2  11       18.95       18.40      9.91 o
  13   2  11        7.86       17.93     10.38 o
  14   2  11        0.02       -8.96      8.96 o
 -17   3  11       14.35       16.98      7.79 o
 -16   3  11        9.88        7.75      4.97 o
 -15   3  11        0.71        0.45      4.22 o
 -14   3  11        0.87       -3.64      3.67 o
 -13   3  11        6.94       14.39      4.43 o
 -12   3  11       22.63       12.28      3.75 o
 -11   3  11        5.67        3.77      3.32 o
 -10   3  11       63.32       70.99      4.74 o
  -9   3  11      286.73      270.51      7.79 o
  -8   3  11       14.17        7.60      2.42 o
  -7   3  11        4.58        0.25      2.33 o
  -6   3  11        1.91        0.74      2.52 o
  -5   3  11       21.99       24.06      2.81 o
  -4   3  11      148.76      135.08      7.81 o
  -3   3  11        5.37        4.67      2.08 o
  -2   3  11      496.58      477.99      9.15 o
  -1   3  11      111.76      103.94      7.83 o
   0   3  11       89.12       71.26      4.83 o
   1   3  11        1.53        3.26      1.88 o
   2   3  11       23.83       35.32      4.42 o
   3   3  11       46.52       56.82      5.18 o
   4   3  11      143.08      132.27      6.79 o
   5   3  11       20.61       20.62      5.90 o
   6   3  11       48.43       51.45      7.78 o
   7   3  11      184.61      176.90     16.98 o
   8   3  11      102.19       85.86     12.74 o
   9   3  11       14.71       13.01     10.85 o
  10   3  11        9.08        0.59      5.21 o
  11   3  11       13.08        1.89      9.43 o
  12   3  11        0.52        7.55      9.43 o
  13   3  11       68.55       83.03     15.57 o
  14   3  11        0.72       -5.66      9.91 o
 -16   4  11       56.25       58.60      7.13 o
 -15   4  11        3.45        0.36      4.00 o
 -14   4  11       34.55       27.65      5.60 o
 -13   4  11       57.83       62.26      5.89 o
 -12   4  11        0.15       -1.61      3.18 o
 -11   4  11      153.33      163.99     10.01 o
 -10   4  11      297.00      321.55      8.93 o
  -9   4  11       24.14       19.27      3.24 o
  -8   4  11       13.77        5.20      3.20 o
  -7   4  11      131.01      142.53     10.89 o
  -6   4  11      238.41      250.05     10.89 o
  -5   4  11      696.96      715.12     30.23 o
  -4   4  11      438.79      455.11     17.84 o
  -3   4  11       37.06       29.51      2.74 o
  -2   4  11        0.02        0.94      1.97 o
  -1   4  11      164.33      168.58      5.93 o
   0   4  11      197.59      189.98      7.66 o
   1   4  11      172.72      175.34      7.30 o
   2   4  11      121.61      129.72      7.45 o
   3   4  11       45.61       36.94      4.82 o
   4   4  11      528.37      578.95     14.99 o
   5   4  11       87.78       98.63      9.47 o
   6   4  11       15.05       22.64      8.96 o
   7   4  11        4.28        5.19      8.02 o
   8   4  11      308.40      321.26     23.12 o
   9   4  11       31.31       23.48      6.45 o
  10   4  11       32.54       16.98      9.91 o
  11   4  11        0.13       -6.60      8.49 o
  12   4  11       16.92        5.19      9.43 o
  13   4  11        8.84       34.44     13.21 o
 -15   5  11        0.04        0.31      4.93 o
 -14   5  11       55.87       60.06      7.93 o
 -13   5  11       63.96       80.40      6.57 o
 -12   5  11        1.19       -3.43      3.43 o
 -11   5  11      171.12      169.78      8.02 o
 -10   5  11      106.27      116.29      6.75 o
  -9   5  11       45.65       44.81      4.22 o
  -8   5  11      171.42      214.29     10.15 o
  -7   5  11       40.32       32.48      4.15 o
  -6   5  11       30.76       36.94      4.58 o
  -5   5  11        4.10        8.69      3.30 o
  -4   5  11      373.94      380.62     23.81 o
  -3   5  11       77.53       63.73      4.32 o
  -2   5  11      405.90      432.09     12.43 o
  -1   5  11       40.63       42.18      4.56 o
   0   5  11        1.77       -1.10      3.26 o
   1   5  11      177.24      192.08      6.96 o
   2   5  11        7.00        6.68      3.55 o
   3   5  11       62.15       62.45      6.89 o
   4   5  11      248.10      265.65     12.35 o
   5   5  11      125.41      113.69     14.15 o
   6   5  11       34.54       54.72     11.79 o
   7   5  11      216.69      253.33     20.29 o
   8   5  11       23.53       29.72     10.38 o
   9   5  11        6.01       -0.94      8.49 o
  10   5  11       14.63        2.83      8.96 o
  11   5  11       34.78       51.89     14.15 o
  12   5  11        3.72       -1.42     10.38 o
  13   5  11        0.20       -0.94     10.38 o
 -14   6  11       10.40       10.67      5.09 o
 -13   6  11       42.43       58.09      6.34 o
 -12   6  11        2.61        0.83      4.70 o
 -11   6  11       26.77       41.18      6.08 o
 -10   6  11        4.39        7.05      4.23 o
  -9   6  11        0.24       -0.92      2.90 o
  -8   6  11       63.55       56.75      5.97 o
  -7   6  11      216.20      240.25     14.20 o
  -6   6  11       14.76       12.72      3.97 o
  -5   6  11       79.54       82.91      9.91 o
  -4   6  11       81.59       76.44      7.58 o
  -3   6  11       11.77       13.40      4.49 o
  -2   6  11       56.59       56.04      6.36 o
  -1   6  11      412.02      442.51     13.23 o
   0   6  11        0.30       -2.56      3.07 o
   1   6  11        8.84       17.11      5.31 o
   2   6  11       32.46       33.99      6.45 o
   3   6  11       28.47       22.80      5.89 o
   4   6  11      197.29      215.35     16.75 o
   5   6  11       97.65       90.99      8.96 o
   6   6  11        1.40       -0.47      7.55 o
   7   6  11       12.45       34.44     11.32 o
   8   6  11      112.47      140.11     17.45 o
   9   6  11       39.11       31.14     11.32 o
  10   6  11       39.79       13.21     10.38 o
  11   6  11       29.49       17.45     12.27 o
  12   6  11        0.53       -9.43      9.43 o
 -13   7  11        1.39       -2.08      4.70 o
 -12   7  11        0.21       -1.69      5.27 o
 -11   7  11       40.25       43.25      6.40 o
 -10   7  11       19.27       23.09      5.33 o
  -9   7  11        6.69        7.60      4.26 o
  -8   7  11       57.75       76.63      6.73 o
  -7   7  11       45.26       33.07      6.79 o
  -6   7  11       16.23       15.21      5.76 o
  -5   7  11      301.64      274.79     16.75 o
  -4   7  11      610.00      562.51     19.13 o
  -3   7  11       52.26       43.82      8.66 o
  -2   7  11       33.52       39.03      5.20 o
  -1   7  11       59.83       58.44      5.68 o
   0   7  11       99.09       91.44      8.36 o
   1   7  11      160.63      171.43     11.11 o
   2   7  11       10.67        7.90      5.66 o
   3   7  11        1.62       -2.94      4.97 o
   4   7  11       16.28        5.85      9.67 o
   5   7  11      130.00      141.68     10.31 o
   6   7  11       65.23      100.95     15.57 o
   7   7  11      124.72      114.63     16.51 o
   8   7  11        0.18        0.94      8.96 o
   9   7  11       18.81       10.85     10.85 o
  10   7  11        0.37       10.38     11.32 o
  11   7  11       10.39        0.47      9.91 o
 -12   8  11        0.03       -5.16      5.16 o
 -11   8  11       92.67      104.18      8.78 o
 -10   8  11       24.51       30.33      6.21 o
  -9   8  11        0.71       -1.78      3.91 o
  -8   8  11       67.02       66.44      9.06 o
  -7   8  11        6.66       10.21      9.67 o
  -6   8  11       57.60       72.39      8.60 o
  -5   8  11      255.09      222.07     10.42 o
  -4   8  11        2.96        7.34      4.12 o
  -3   8  11       24.63       10.74      4.33 o
  -2   8  11       20.13       10.94      5.69 o
  -1   8  11       34.64       35.83      5.46 o
   0   8  11        9.09        0.67      5.10 o
   1   8  11      104.07      104.77      9.80 o
   2   8  11       27.20       36.43      7.37 o
   3   8  11        0.06        0.15      5.21 o
   4   8  11        6.13        8.89      6.00 o
   5   8  11       12.16       12.59      6.35 o
   6   8  11       52.75       73.59     15.10 o
   7   8  11       24.26       39.63     13.21 o
   8   8  11       71.87       68.40     15.57 o
   9   8  11       19.62        6.60     10.85 o
  -9   9  11        2.70        1.14      5.18 o
  -8   9  11       13.51       14.92      5.74 o
  -7   9  11       45.28       44.42      6.83 o
  -6   9  11       18.69       14.26      5.01 o
  -5   9  11        0.70        3.10      4.34 o
  -4   9  11       89.77       91.86      7.77 o
  -3   9  11       41.44       38.32      6.10 o
  -2   9  11      129.32      137.52      8.72 o
  -1   9  11        2.68        2.23      5.59 o
   0   9  11        1.57        7.68      5.98 o
   1   9  11        0.04       -3.77      8.02 o
   2   9  11       12.11        5.14      5.77 o
   3   9  11       26.75       37.21     11.56 o
   4   9  11       78.61       89.89     12.50 o
   5   9  11       12.08       20.49      7.33 o
   6   9  11       23.39        7.55     11.32 o
   7   9  11       76.25      109.92     18.40 o
  -6  10  11       30.49       46.61      7.25 o
  -5  10  11       53.35       59.83      7.41 o
  -4  10  11        0.21       -0.64      4.74 o
  -3  10  11       13.92        8.36      5.02 o
  -2  10  11       27.38       36.60      6.32 o
  -1  10  11       35.13       20.05      7.34 o
   0  10  11        0.41       -5.04      6.11 o
   1  10  11        6.09        3.93      6.98 o
   2  10  11        0.21       -5.98      5.98 o
   3  10  11       13.01       10.63      6.91 o
   4  10  11        8.32       -0.46      6.69 o
 -17   0  12        0.44       -4.62      4.62 o
 -16   0  12       67.26       66.41      8.72 o
 -15   0  12        0.88       -0.61      4.53 o
 -14   0  12       35.91       32.37      6.50 o
 -13   0  12      163.62      156.40     10.66 o
 -12   0  12      467.60      487.36     17.83 o
 -11   0  12       36.22       39.92      5.01 o
 -10   0  12       27.30       32.81      3.81 o
  -9   0  12       15.89       15.19      3.33 o
  -8   0  12       47.31       47.83      4.63 o
  -7   0  12      332.55      337.17      9.36 o
  -6   0  12     1317.39     1284.01     29.82 o
  -5   0  12        1.71       -2.95      2.95 o
  -4   0  12      627.54      632.06     17.87 o
  -3   0  12       12.90       11.85      3.02 o
  -2   0  12      134.11      127.61      5.89 o
  -1   0  12     1972.73     1902.48     46.47 o
   0   0  12       20.06        9.14      4.18 o
   1   0  12      719.89      675.28     19.13 o
   2   0  12      421.50      380.26     13.90 o
   3   0  12       54.56       64.19      9.43 o
   4   0  12      148.70      125.47      8.96 o
   5   0  12     2081.18     2140.55     46.37 o
   6   0  12       41.40       45.22      6.45 o
   7   0  12      103.39      112.35      8.84 o
   8   0  12        1.36        4.54      4.76 o
   9   0  12        0.23       -1.38      4.97 o
  10   0  12      163.40      142.94     15.57 o
  11   0  12      398.42      418.91     25.00 o
  12   0  12        3.70        6.60      9.43 o
  13   0  12       12.44       32.55     11.32 o
  14   0  12      116.94      102.37     16.04 o
 -17   1  12        3.32        3.16      6.06 o
 -16   1  12       15.82       17.31      4.65 o
 -15   1  12       16.83       19.64      4.20 o
 -14   1  12       11.19        6.37      3.39 o
 -13   1  12      301.32      281.41      9.61 o
 -12   1  12       10.32        9.00      3.11 o
 -11   1  12        7.89        5.90      2.51 o
 -10   1  12       16.17        8.38      2.26 o
  -9   1  12      844.31      827.93     11.74 o
  -8   1  12      180.87      162.90      5.06 o
  -7   1  12      674.77      680.51     10.59 o
  -6   1  12       33.05       37.33      3.63 o
  -5   1  12      185.79      180.94      5.87 o
  -4   1  12      369.13      357.59     10.90 o
  -3   1  12      180.73      177.08      7.30 o
  -2   1  12      549.81      541.46     10.36 o
  -1   1  12      798.41      822.44     13.16 o
   0   1  12      763.86      765.16     12.34 o
   1   1  12      193.56      181.97      7.83 o
   2   1  12     1493.72     1426.82     23.15 o
   3   1  12        0.10       -2.36      2.36 o
   4   1  12      720.93      752.00     15.07 o
   5   1  12      261.45      253.32      8.50 o
   6   1  12      107.69      100.10      5.79 o
   7   1  12        9.39       11.63      4.50 o
   8   1  12       89.70       93.99      7.26 o
   9   1  12       72.85       83.86     16.28 o
  10   1  12      179.54      157.78     12.03 o
  11   1  12       48.29       45.31      8.01 o
  12   1  12       81.51      106.89     10.47 o
  13   1  12       24.69       24.53     10.38 o
  14   1  12       43.15       51.42     14.15 o
 -16   2  12       33.13       38.85     10.27 o
 -15   2  12       11.06        9.17      4.65 o
 -14   2  12       73.90       71.35      7.87 o
 -13   2  12        1.20        4.60      3.87 o
 -12   2  12      222.13      240.04      9.10 o
 -11   2  12       18.96       13.71      3.63 o
 -10   2  12      191.66      183.65     10.01 o
  -9   2  12        0.22       -2.08      2.33 o
  -8   2  12        2.15        0.91      2.17 o
  -7   2  12      123.68      104.12      4.95 o
  -6   2  12      230.58      208.98      8.35 o
  -5   2  12        1.50        3.32      2.14 o
  -4   2  12     2065.70     2032.55     26.56 o
  -3   2  12       16.65       17.46      3.71 o
  -2   2  12      487.38      486.58     10.79 o
  -1   2  12      645.37      644.03     12.70 o
   0   2  12      313.40      334.28     15.30 o
   1   2  12      229.94      207.15     11.08 o
   2   2  12      106.10       99.47      9.20 o
   3   2  12      661.24      643.49     20.51 o
   4   2  12       67.33       52.08     13.28 o
   5   2  12      110.77      119.91      9.32 o
   6   2  12        0.21        1.48      2.96 o
   7   2  12       40.34       47.79      9.42 o
   8   2  12       40.73       41.04     10.85 o
   9   2  12        0.15        7.08      8.49 o
  10   2  12        2.73       -5.19      7.08 o
  11   2  12       23.82       22.64     10.38 o
  12   2  12        2.25        3.77      8.96 o
  13   2  12       14.16       26.42     11.32 o
 -16   3  12        6.38        5.83      4.99 o
 -15   3  12        2.99        4.70      4.33 o
 -14   3  12        0.01       -0.24      3.92 o
 -13   3  12       76.75       77.62      7.76 o
 -12   3  12        1.94        1.49      3.25 o
 -11   3  12       31.84       29.88      4.39 o
 -10   3  12      109.57      102.90      5.53 o
  -9   3  12       69.08       81.02      6.92 o
  -8   3  12       51.64       54.08      4.54 o
  -7   3  12      346.42      358.93      9.68 o
  -6   3  12       46.50       45.23      3.77 o
  -5   3  12      219.86      242.59      6.95 o
  -4   3  12      113.24      104.61      5.93 o
  -3   3  12      133.17      132.62      6.61 o
  -2   3  12        0.21       -0.63      2.49 o
  -1   3  12      525.65      523.62     11.28 o
   0   3  12      298.45      309.57      8.31 o
   1   3  12       77.86       69.55      7.46 o
   2   3  12      495.29      473.07     17.51 o
   3   3  12       11.15       10.12      7.83 o
   4   3  12      100.80       93.41      8.65 o
   5   3  12       28.69       38.92      7.17 o
   6   3  12       97.98      108.97     13.68 o
   7   3  12       19.82        9.91      8.02 o
   8   3  12       54.05       39.15     11.32 o
   9   3  12       37.50       29.72      7.12 o
  10   3  12       15.23       10.38      9.91 o
  11   3  12        6.35       16.04      9.91 o
  12   3  12       12.46       24.53     11.79 o
  13   3  12       27.73       36.80     13.21 o
 -15   4  12        3.04        5.83      4.77 o
 -14   4  12        5.69       -1.68      4.01 o
 -13   4  12        0.85       -0.79      3.49 o
 -12   4  12      111.58      123.83      7.36 o
 -11   4  12       59.00       58.30      5.52 o
 -10   4  12       44.37       48.02      5.01 o
  -9   4  12       44.21       29.69      3.67 o
  -8   4  12       29.47       27.39      3.81 o
  -7   4  12        8.34        7.73      3.03 o
  -6   4  12      548.61      545.00     12.17 o
  -5   4  12      701.86      689.80     13.77 o
  -4   4  12      115.31      114.82      5.34 o
  -3   4  12      208.58      222.78      7.35 o
  -2   4  12      308.83      299.20     10.15 o
  -1   4  12      525.54      517.14     13.67 o
   0   4  12     1058.21     1018.93     29.36 o
   1   4  12       20.75        5.85      4.95 o
   2   4  12      330.26      321.37     14.26 o
   3   4  12       53.90       60.27      5.66 o
   4   4  12       10.24        9.43      8.49 o
   5   4  12      729.96      695.83     33.02 o
   6   4  12      164.91      168.41     17.45 o
   7   4  12       46.82       50.01     11.79 o
   8   4  12       14.32        8.96      9.43 o
   9   4  12        5.28       10.38      8.96 o
  10   4  12       72.32       89.16     15.10 o
  11   4  12      195.75      189.64     20.29 o
  12   4  12        1.35        0.00      9.43 o
  13   4  12        0.48       -0.47     10.85 o
 -15   5  12       14.00       14.54      5.30 o
 -14   5  12        0.45       -3.08      6.88 o
 -13   5  12       47.84       47.14      5.95 o
 -12   5  12        8.96        4.88      4.29 o
 -11   5  12       51.97       61.46      5.74 o
 -10   5  12       53.30       50.98      5.41 o
  -9   5  12      142.67      143.76      8.36 o
  -8   5  12      139.60      141.25      8.16 o
  -7   5  12      176.88      170.54     16.07 o
  -6   5  12       55.62       63.79      5.63 o
  -5   5  12        6.73        2.83      3.06 o
  -4   5  12        1.76       -0.66      3.93 o
  -3   5  12      186.76      183.59     10.04 o
  -2   5  12      234.08      217.27     19.11 o
  -1   5  12        0.08        0.23      4.25 o
   0   5  12      132.81      130.26      9.43 o
   1   5  12       44.32       34.38      8.49 o
   2   5  12      280.11      295.30     21.23 o
   3   5  12       15.70       12.09      5.44 o
   4   5  12       56.20       50.48     11.79 o
   5   5  12        5.50       -3.77      7.55 o
   6   5  12        0.63        2.36      8.02 o
   7   5  12        1.17       -4.72      8.49 o
   8   5  12      120.05      143.88     17.93 o
   9   5  12      119.91      105.67     16.04 o
  10   5  12       30.79       53.31     14.15 o
  11   5  12       22.86       17.45     11.32 o
  12   5  12       32.93       48.12     14.15 o
 -14   6  12        1.93       -1.15      4.73 o
 -13   6  12        3.86       -1.71      4.33 o
 -12   6  12       67.50       69.43      9.88 o
 -11   6  12       23.79       24.25      5.71 o
 -10   6  12       22.02       28.66      5.64 o
  -9   6  12        2.24        1.05      6.87 o
  -8   6  12       27.43       24.92      4.86 o
  -7   6  12       20.82       22.95      6.93 o
  -6   6  12       55.61       62.36     11.32 o
  -5   6  12        0.96        3.05      3.75 o
  -4   6  12       44.86       45.10      6.54 o
  -3   6  12       33.05       25.32      5.57 o
  -2   6  12       11.65        0.56      3.75 o
  -1   6  12        3.03       -1.15      5.73 o
   0   6  12       14.62        9.52      8.49 o
   1   6  12        7.38        7.22      5.21 o
   2   6  12       60.69       49.44      7.07 o
   3   6  12        8.19       17.93      5.66 o
   4   6  12       30.01       35.88      6.57 o
   5   6  12       30.94       25.47     10.38 o
   6   6  12      103.09      114.63     16.04 o
   7   6  12      102.06      129.26     16.98 o
   8   6  12       10.89       18.87     10.38 o
   9   6  12        3.77       12.27     11.32 o
  10   6  12        9.52       -0.47     10.38 o
  11   6  12       45.15       35.38     13.68 o
 -12   7  12       35.28       41.55      7.06 o
 -11   7  12       11.61        4.43      4.70 o
 -10   7  12       59.78       60.16      7.15 o
  -9   7  12       79.17       82.49      7.56 o
  -8   7  12       48.37       46.74      7.82 o
  -7   7  12       25.39       33.99      7.07 o
  -6   7  12        0.37       -3.01      4.17 o
  -5   7  12        0.10        1.42      4.85 o
  -4   7  12       29.32       11.48      8.49 o
  -3   7  12       25.51       30.60      6.20 o
  -2   7  12       96.92      107.23      7.26 o
  -1   7  12       46.27       43.60      5.46 o
   0   7  12       10.78        5.89      7.55 o
   1   7  12        0.13       -2.62      4.76 o
   2   7  12       61.40       53.67      7.82 o
   3   7  12      256.66      262.11     13.90 o
   4   7  12       42.69       38.11      7.48 o
   5   7  12       13.09       10.85      9.91 o
   6   7  12        9.39        9.43      9.91 o
   7   7  12       40.45       29.72     12.74 o
   8   7  12       10.41       -5.66      9.91 o
   9   7  12       35.88       33.49     13.21 o
  10   7  12       17.07        8.49     11.79 o
 -11   8  12       82.68      102.95      9.18 o
 -10   8  12        0.89        5.44      5.07 o
  -9   8  12        7.23        9.59      5.18 o
  -8   8  12        9.98       11.60      6.28 o
  -7   8  12       46.45       54.39      8.50 o
  -6   8  12       80.70       80.50      9.29 o
  -5   8  12       42.67       51.10      6.62 o
  -4   8  12       11.69       14.32      4.90 o
  -3   8  12      191.38      182.60      9.59 o
  -2   8  12        0.44        0.00      3.75 o
  -1   8  12       69.25       76.45     10.61 o
   0   8  12      114.42      104.06     10.20 o
   1   8  12        8.90       11.21      6.11 o
   2   8  12        0.76       -0.91      5.32 o
   3   8  12       96.63      109.13     10.41 o
   4   8  12      168.62      179.02     19.58 o
   5   8  12       19.01       16.51     11.32 o
   6   8  12       14.77       -4.72      8.96 o
   7   8  12       18.43       28.30     12.74 o
   8   8  12        2.58        6.13     10.38 o
  -8   9  12       13.59        8.61      8.96 o
  -7   9  12        0.16        2.42      4.94 o
  -6   9  12        6.09        0.17      6.60 o
  -5   9  12       16.59       23.71      5.82 o
  -4   9  12        0.56       -4.15      4.15 o
  -3   9  12        9.69        8.93      5.01 o
  -2   9  12       30.28       26.60      5.54 o
  -1   9  12        9.45       -2.15      5.98 o
   0   9  12       14.35       11.99     11.32 o
   1   9  12       59.25       49.99      8.80 o
   2   9  12        9.86       13.21      8.96 o
   3   9  12      103.19      127.51     28.07 o
   4   9  12        0.50       10.45      6.79 o
   5   9  12        7.37       16.98     11.79 o
  -4  10  12       33.67       37.38      6.56 o
  -3  10  12        8.29       17.14      5.53 o
  -2  10  12       31.82       29.08      8.46 o
  -1  10  12       10.93       21.07      7.92 o
   0  10  12       60.92       60.10      9.60 o
   1  10  12       29.41       29.01      8.34 o
 -16   1  13       14.71        6.48      4.03 o
 -15   1  13        0.15        1.16      3.33 o
 -14   1  13       25.65       18.46      3.94 o
 -13   1  13        0.23       -0.49      3.07 o
 -12   1  13      105.15      100.63      5.75 o
 -11   1  13        0.34       -2.12      2.25 o
 -10   1  13       23.01       15.62      2.99 o
  -9   1  13       87.55       85.52      5.41 o
  -8   1  13      120.40      113.07      4.53 o
  -7   1  13       73.80       60.81      3.75 o
  -6   1  13       55.24       43.24      3.95 o
  -5   1  13      102.18       95.62      6.23 o
  -4   1  13      580.20      580.45     14.69 o
  -3   1  13      113.56      104.66      4.55 o
  -2   1  13      155.10      152.96      6.12 o
  -1   1  13       26.78       20.06      3.07 o
   0   1  13      309.75      319.96      8.48 o
   1   1  13       52.18       49.24      5.10 o
   2   1  13      625.43      603.53     15.83 o
   3   1  13       33.64       35.24      5.64 o
   4   1  13        1.30        4.27      3.66 o
   5   1  13      764.57      786.75     19.23 o
   6   1  13      128.58      136.09      8.16 o
   7   1  13       53.02       53.80      6.12 o
   8   1  13        8.45       10.14      5.67 o
   9   1  13        2.45        0.19      5.64 o
  10   1  13       10.18       19.09     12.03 o
  11   1  13       22.57       24.06     10.85 o
  12   1  13        0.88       12.27     10.38 o
  13   1  13        3.87        5.19     10.38 o
 -16   2  13        0.60        0.60      4.57 o
 -15   2  13        0.80       -2.15      4.06 o
 -14   2  13        0.30       -3.72      3.72 o
 -13   2  13        4.80        1.71      3.95 o
 -12   2  13        1.81       -0.70      3.88 o
 -11   2  13       30.38       31.36      6.60 o
 -10   2  13       14.70        7.01      3.54 o
  -9   2  13       57.42       60.41      4.54 o
  -8   2  13       12.30        9.40      2.59 o
  -7   2  13       14.35       11.07      2.85 o
  -6   2  13      266.36      272.27      8.12 o
  -5   2  13        3.22        4.68      2.39 o
  -4   2  13      509.02      487.45     14.30 o
  -3   2  13      115.37      107.53      7.69 o
  -2   2  13      143.08      143.68      8.38 o
  -1   2  13      498.91      534.64     11.68 o
   0   2  13        0.93        0.63      3.46 o
   1   2  13      360.23      335.90     14.48 o
   2   2  13        8.51       -0.34      2.53 o
   3   2  13       73.94       67.70      7.46 o
   4   2  13       41.38       22.13      9.68 o
   5   2  13       63.14       62.17      7.98 o
   6   2  13      158.71      159.26     17.69 o
   7   2  13       13.53       15.57      9.43 o
   8   2  13        0.37        1.42      8.02 o
   9   2  13        0.71       -6.60      6.60 o
  10   2  13       19.11       10.38      9.91 o
  11   2  13       13.14       11.79      9.43 o
  12   2  13        3.59       -9.43      9.43 o
  13   2  13        8.84       17.45     11.79 o
 -15   3  13        0.04       -4.25      4.25 o
 -14   3  13       18.39       13.02      5.13 o
 -13   3  13       10.74       14.72      4.28 o
 -12   3  13       41.61       39.58      5.08 o
 -11   3  13       64.98       63.43      5.58 o
 -10   3  13        0.98       -2.91      2.91 o
  -9   3  13        7.17        5.20      2.79 o
  -8   3  13      402.94      421.14     11.14 o
  -7   3  13       48.25       54.10      4.24 o
  -6   3  13       64.02       54.94      4.04 o
  -5   3  13      566.20      550.29     10.90 o
  -4   3  13       37.78       38.00      3.39 o
  -3   3  13      428.38      426.62     10.40 o
  -2   3  13       45.91       50.86      4.27 o
  -1   3  13      561.09      556.29     12.14 o
   0   3  13       27.81       11.56      7.55 o
   1   3  13       46.74       41.20      9.67 o
   2   3  13        2.13        0.08      4.36 o
   3   3  13      254.38      274.88     14.00 o
   4   3  13       94.29      109.40      9.60 o
   5   3  13       54.37       50.95     11.32 o
   6   3  13        3.38        7.08      8.02 o
   7   3  13        4.95       10.38      8.49 o
   8   3  13       28.67       25.00      9.91 o
   9   3  13       34.40       41.51     11.79 o
  10   3  13       12.20       23.59     10.85 o
  11   3  13        2.63        9.91      9.91 o
  12   3  13       11.72        8.96     10.85 o
 -15   4  13        7.97        0.06      4.66 o
 -14   4  13       25.97       25.54      5.43 o
 -13   4  13        1.79       -1.40      3.43 o
 -12   4  13        3.29        3.78      3.74 o
 -11   4  13       64.30       64.24      5.93 o
 -10   4  13       14.81       17.45      4.09 o
  -9   4  13       37.05       46.90      4.55 o
  -8   4  13        5.86        2.87      3.05 o
  -7   4  13       65.33       64.20      4.96 o
  -6   4  13       25.56       23.89      3.63 o
  -5   4  13      108.16      125.48      7.04 o
  -4   4  13        1.84        6.85      2.77 o
  -3   4  13       78.05       81.76      6.10 o
  -2   4  13       92.69       88.53      6.06 o
  -1   4  13        3.41        4.64      3.27 o
   0   4  13      163.63      205.77     12.33 o
   1   4  13       14.10       17.52      5.66 o
   2   4  13       16.89       15.62      5.41 o
   3   4  13        1.44       -1.89      7.55 o
   4   4  13        0.52       -0.94      7.55 o
   5   4  13        5.28       20.29      9.43 o
   6   4  13      160.59      125.01     15.57 o
   7   4  13        6.82       13.68      9.91 o
   8   4  13        9.27       -3.77      8.49 o
   9   4  13       49.27       34.44     12.27 o
  10   4  13       17.55       24.06     11.32 o
  11   4  13       15.59       16.98     11.79 o
  12   4  13        0.01        1.42      9.91 o
 -14   5  13       13.92        9.03      4.92 o
 -13   5  13       12.96        6.20      4.77 o
 -12   5  13      154.36      157.00      8.47 o
 -11   5  13       15.62       18.56      5.15 o
 -10   5  13        3.53        7.90      4.44 o
  -9   5  13       10.39        6.99      4.23 o
  -8   5  13       22.28       27.97      5.15 o
  -7   5  13       10.17        4.86      3.52 o
  -6   5  13      242.36      258.93     10.22 o
  -5   5  13       94.70      102.54      8.95 o
  -4   5  13        0.59       -1.89      4.00 o
  -3   5  13       64.58       68.23     12.03 o
  -2   5  13        0.24       -3.55      3.57 o
  -1   5  13       43.47       62.95      6.43 o
   0   5  13       33.33       38.21     10.85 o
   1   5  13      166.04      189.02     21.23 o
   2   5  13        3.64       -4.18      4.18 o
   3   5  13      135.43      143.41     16.51 o
   4   5  13        5.61       -7.55      7.55 o
   5   5  13       10.67        8.02      8.96 o
   6   5  13      127.82      149.54     17.45 o
   7   5  13       43.45       41.51     12.27 o
   8   5  13       15.77       10.38      9.91 o
   9   5  13       23.11       42.46     13.68 o
  10   5  13        1.19        0.00     10.38 o
  11   5  13        0.40        7.08     10.85 o
 -13   6  13       18.16       19.45      6.03 o
 -12   6  13        4.32        5.09      5.43 o
 -11   6  13      118.24      122.04      9.06 o
 -10   6  13       41.68       43.45      8.11 o
  -9   6  13      260.12      309.14     15.98 o
  -8   6  13        4.23        8.49      8.02 o
  -7   6  13        0.03       -0.11      4.43 o
  -6   6  13      202.76      218.49     17.22 o
  -5   6  13       15.94       24.70      6.28 o
  -4   6  13       13.32       11.35      5.14 o
  -3   6  13      301.05      330.56     14.17 o
  -2   6  13       93.66       95.75      8.00 o
  -1   6  13        2.67        0.53      4.97 o
   0   6  13      231.19      252.72     22.88 o
   1   6  13       83.57       65.10      8.16 o
   2   6  13      272.93      320.17     33.97 o
   3   6  13        5.45       17.47      6.00 o
   4   6  13      240.11      212.76     20.76 o
   5   6  13       13.87       13.68     10.38 o
   6   6  13      108.74      112.75     16.51 o
   7   6  13       44.86       43.40     13.68 o
   8   6  13        5.83       13.21      9.91 o
   9   6  13       16.01       34.91     13.21 o
  10   6  13       11.67       16.04     12.27 o
 -11   7  13        2.01        4.16      5.09 o
 -10   7  13        2.18       12.82      5.65 o
  -9   7  13        7.71        5.92      6.60 o
  -8   7  13       55.77       47.92      8.20 o
  -7   7  13        5.24        3.19      5.14 o
  -6   7  13       41.71       44.28      7.68 o
  -5   7  13       16.44       14.01      5.64 o
  -4   7  13       81.46       87.54      9.06 o
  -3   7  13       78.64      106.33      9.16 o
  -2   7  13       92.97       63.08      6.35 o
  -1   7  13       94.98       80.32      9.27 o
   0   7  13       40.81       23.24     11.79 o
   1   7  13       29.95       26.10      6.98 o
   2   7  13        2.03       -4.87      4.87 o
   3   7  13      405.25      408.40     17.69 o
   4   7  13       38.13       35.38     12.27 o
   5   7  13       27.00       16.04     11.32 o
   6   7  13       36.83       30.19     12.27 o
   7   7  13       56.07       34.91     12.74 o
   8   7  13       15.30       11.32     11.32 o
 -10   8  13       38.95       47.27      8.32 o
  -9   8  13        8.91       16.61      7.07 o
  -8   8  13       16.91       14.27      6.79 o
  -7   8  13        0.48       10.14     10.38 o
  -6   8  13      122.97      159.47     12.13 o
  -5   8  13        1.30       -4.34      4.34 o
  -4   8  13       51.16       29.95      5.79 o
  -3   8  13       44.87       40.09      6.07 o
  -2   8  13       24.97       26.57      7.32 o
  -1   8  13        0.25        1.15      5.66 o
   0   8  13       63.87       66.29      9.06 o
   1   8  13        0.18       -5.44      5.44 o
   2   8  13       18.64       33.00     12.50 o
   3   8  13        0.29       -3.29      5.83 o
   4   8  13       15.39        9.91     10.38 o
   5   8  13       10.39        8.49     11.32 o
   6   8  13       89.05      116.05     18.40 o
  -7   9  13      120.43      121.05      9.57 o
  -6   9  13       65.29       75.14      8.11 o
  -5   9  13       94.55       97.40      8.64 o
  -4   9  13        8.24       11.44      5.40 o
  -3   9  13        9.66       18.82      7.98 o
  -2   9  13       12.62       10.87      6.78 o
  -1   9  13       21.36       22.61      7.79 o
   0   9  13        0.05       -5.60      5.98 o
   1   9  13       24.40       16.04      7.34 o
   2   9  13        0.11       -5.76      5.76 o
   3   9  13       18.58       25.34      7.93 o
   4   9  13        1.35        1.42      9.91 o
 -15   0  14        4.15       -2.13      4.97 o
 -14   0  14       73.24      102.30     10.61 o
 -13   0  14       37.43       39.31      7.17 o
 -12   0  14       45.39       47.89      9.20 o
 -11   0  14      372.93      416.26     14.19 o
 -10   0  14        6.79        8.19      4.09 o
  -9   0  14      267.54      252.75     10.42 o
  -8   0  14        1.83       -1.66      3.94 o
  -7   0  14      172.02      178.38      8.67 o
  -6   0  14        1.87       -0.62      4.48 o
  -5   0  14      189.51      159.91      9.25 o
  -4   0  14      122.91      115.57      6.47 o
  -3   0  14      462.50      439.12     11.86 o
  -2   0  14      127.46      118.19      8.38 o
  -1   0  14      832.80      785.24     29.48 o
   0   0  14      299.59      288.38     12.56 o
   1   0  14      487.15      438.25     24.06 o
   2   0  14        0.87       -0.47      7.08 o
   3   0  14      464.71      470.80     25.00 o
   4   0  14      334.47      359.94     22.17 o
   5   0  14       26.67       37.74      9.91 o
   6   0  14        3.70        6.60      8.49 o
   7   0  14      369.28      367.49     23.59 o
   8   0  14        2.68       -7.08      7.08 o
   9   0  14       14.80       11.79      9.43 o
  10   0  14      118.90      167.94     17.45 o
  11   0  14        0.65       -3.30      9.43 o
  12   0  14      116.85      134.92     17.45 o
 -15   1  14       11.66        9.58      7.69 o
 -14   1  14       18.38       24.85      4.54 o
 -13   1  14      141.97      152.44      8.67 o
 -12   1  14        2.42       -2.71      2.71 o
 -11   1  14        9.22        4.50      3.09 o
 -10   1  14      180.16      191.94      6.70 o
  -9   1  14        0.09       -2.38      2.38 o
  -8   1  14       69.80       82.21      4.66 o
  -7   1  14        2.76        1.66      3.13 o
  -6   1  14      275.57      255.83      8.65 o
  -5   1  14      430.07      399.20     12.56 o
  -4   1  14        1.65        1.00      2.61 o
  -3   1  14        0.09        0.31      3.13 o
  -2   1  14      390.88      409.11     10.35 o
  -1   1  14      377.68      381.43     16.55 o
   0   1  14        6.92        3.89      3.79 o
   1   1  14       13.22       11.53      4.01 o
   2   1  14      173.37      179.09      8.71 o
   3   1  14       75.27       70.71      6.36 o
   4   1  14      502.24      532.46     15.41 o
   5   1  14       38.41       36.70      5.51 o
   6   1  14      100.27       95.75      9.46 o
   7   1  14       30.37       37.60      7.50 o
   8   1  14       35.39       28.63      7.34 o
   9   1  14      201.52      194.83     18.87 o
  10   1  14       33.47       38.68     11.79 o
  11   1  14        0.02       -5.19      8.96 o
  12   1  14        2.70       -9.43      9.43 o
 -15   2  14       27.02       39.77      6.60 o
 -14   2  14      239.18      265.22     11.93 o
 -13   2  14        1.61       -0.93      3.74 o
 -12   2  14        4.32        2.33      3.65 o
 -11   2  14        7.68        2.99      3.43 o
 -10   2  14       12.32       17.91      3.97 o
  -9   2  14      108.83      118.31      6.09 o
  -8   2  14      200.13      194.18     10.37 o
  -7   2  14        0.80        0.01      2.55 o
  -6   2  14        4.47        8.73      2.83 o
  -5   2  14      292.74      300.89      9.14 o
  -4   2  14       85.43       73.49      5.16 o
  -3   2  14      899.71      881.10     16.86 o
  -2   2  14       58.70       62.61      4.61 o
  -1   2  14       65.52       54.90      5.85 o
   0   2  14       42.48       38.96      5.20 o
   1   2  14       56.87       49.42      5.41 o
   2   2  14        9.03       12.61      3.68 o
   3   2  14      295.40      309.70     14.63 o
   4   2  14       88.60       80.06      8.80 o
   5   2  14      287.84      256.16     20.29 o
   6   2  14       78.07       75.01     13.21 o
   7   2  14      286.72      272.20     21.70 o
   8   2  14       12.94       16.51      9.43 o
   9   2  14       29.91       41.99     12.27 o
  10   2  14      162.42      175.02     18.87 o
  11   2  14       17.57       13.68     11.32 o
  12   2  14       35.03       18.87     11.32 o
 -15   3  14       14.28        9.16      6.69 o
 -14   3  14        2.14        0.27      4.41 o
 -13   3  14       86.08       87.79      8.39 o
 -12   3  14        5.14       -0.80      3.60 o
 -11   3  14       72.20       65.96      5.96 o
 -10   3  14       25.44       28.65      4.48 o
  -9   3  14       19.07       18.48      4.11 o
  -8   3  14      519.31      497.37     12.57 o
  -7   3  14      291.38      266.96      8.13 o
  -6   3  14      309.24      317.19     10.21 o
  -5   3  14       47.11       47.65      3.86 o
  -4   3  14       34.28       27.68      4.23 o
  -3   3  14       43.42       36.15      3.91 o
  -2   3  14      717.01      712.55     17.13 o
  -1   3  14      123.05      100.90      9.06 o
   0   3  14       43.62       41.50      7.12 o
   1   3  14      316.89      311.33     14.82 o
   2   3  14       59.82       54.33      7.79 o
   3   3  14       51.54       67.93     12.74 o
   4   3  14      423.87      373.15     24.53 o
   5   3  14       11.55        5.66      8.96 o
   6   3  14        0.38        4.25      8.49 o
   7   3  14       45.84       62.27     13.21 o
   8   3  14       22.53       28.30     10.85 o
   9   3  14      134.58      159.92     18.87 o
  10   3  14       35.78       19.34     11.32 o
  11   3  14       16.16       19.81     12.27 o
 -14   4  14       33.87       39.91      9.34 o
 -13   4  14       15.82       20.83      5.15 o
 -12   4  14        6.69        0.37      3.74 o
 -11   4  14       27.80       31.07      7.15 o
 -10   4  14       39.34       40.94      5.14 o
  -9   4  14       20.29       16.42      4.11 o
  -8   4  14        7.81        6.04      4.22 o
  -7   4  14       66.40       68.85      6.39 o
  -6   4  14       59.16       48.40      6.05 o
  -5   4  14      668.77      667.42     33.26 o
  -4   4  14       29.13       32.82      6.00 o
  -3   4  14        0.81       -0.88      3.64 o
  -2   4  14       43.09       46.65      5.93 o
  -1   4  14       78.40       72.18     13.68 o
   0   4  14      330.24      306.16     22.17 o
   1   4  14        3.55       15.10      9.43 o
   2   4  14       63.76       54.25     12.27 o
   3   4  14       50.69       50.48     12.74 o
   4   4  14        0.01        0.47      8.96 o
   5   4  14      268.90      332.11     25.00 o
   6   4  14       59.80       70.29     13.68 o
   7   4  14       57.29       73.12     14.62 o
   8   4  14        5.68       -1.42      9.43 o
   9   4  14        9.41       20.76     11.79 o
  10   4  14       33.67       36.32     13.68 o
  11   4  14        6.00       17.45     11.79 o
 -13   5  14       27.32       28.73      6.63 o
 -12   5  14        4.97        0.98      4.79 o
 -11   5  14        1.20       -1.43      4.07 o
 -10   5  14       34.66       44.53      6.60 o
  -9   5  14        0.41       -3.44      4.03 o
  -8   5  14       72.59       86.12      7.12 o
  -7   5  14       81.16       92.30     22.88 o
  -6   5  14        2.94        4.94     13.21 o
  -5   5  14       14.50       12.10      7.78 o
  -4   5  14        0.70        7.87      7.08 o
  -3   5  14       67.00       63.28     11.56 o
  -2   5  14      105.03      126.43     16.51 o
  -1   5  14       15.36       14.62      9.43 o
   0   5  14       50.32       42.92      7.14 o
   1   5  14       40.16       27.42      6.54 o
   2   5  14       34.41       41.51     12.27 o
   3   5  14       34.11       27.83     11.32 o
   4   5  14       65.13       67.93     13.68 o
   5   5  14        3.65        6.60      8.49 o
   6   5  14        6.95        5.66      9.43 o
   7   5  14        4.99        5.19      9.91 o
   8   5  14       41.22       48.12     13.68 o
   9   5  14       28.16       26.42     11.32 o
  10   5  14        8.84       10.85     10.85 o
 -12   6  14       16.83        2.69      5.03 o
 -11   6  14       11.78       10.29      5.35 o
 -10   6  14       13.34       18.48      5.27 o
  -9   6  14        5.24        4.16      7.55 o
  -8   6  14       12.03       17.32      6.36 o
  -7   6  14       27.94       31.91      8.73 o
  -6   6  14       23.60       23.73      9.91 o
  -5   6  14       28.20       39.02      9.67 o
  -4   6  14       83.77       84.15      8.81 o
  -3   6  14       21.43       23.62      5.85 o
  -2   6  14        0.44       -4.72      7.55 o
  -1   6  14       74.77       87.66      9.18 o
   0   6  14       45.49       56.44     21.46 o
   1   6  14        1.41        0.87      5.31 o
   2   6  14       21.39       15.57      9.91 o
   3   6  14       44.05       35.85     11.79 o
   4   6  14        3.37       30.19     11.32 o
   5   6  14        7.63        8.49     10.38 o
   6   6  14        0.11       -0.47      9.91 o
   7   6  14       37.91       41.51     13.68 o
   8   6  14       16.55       13.68     11.79 o
   9   6  14       12.77        3.30     10.85 o
 -10   7  14       20.90       17.41      9.33 o
  -9   7  14        1.15       -0.45      5.57 o
  -8   7  14       14.44       16.31     14.15 o
  -7   7  14       81.28       94.52     10.09 o
  -6   7  14       23.64       25.14      6.79 o
  -5   7  14       38.49       33.88      7.33 o
  -4   7  14        2.65       10.94      5.50 o
  -3   7  14       63.25       64.16     14.15 o
  -2   7  14       54.00       47.98      8.38 o
  -1   7  14       15.76        5.01      6.45 o
   0   7  14        0.03       -4.28      4.28 o
   1   7  14        3.49       10.12      6.23 o
   2   7  14       42.09       22.05      6.91 o
   3   7  14        0.01       -5.19      9.43 o
   4   7  14        0.15       22.64     11.79 o
   5   7  14       15.70       45.29     13.68 o
   6   7  14       31.31       24.53     12.74 o
   7   7  14        6.48       -7.55     10.38 o
  -8   8  14       12.82       14.23      6.86 o
  -7   8  14        0.25       -1.30      6.37 o
  -6   8  14       29.23       32.92     10.14 o
  -5   8  14       35.50       45.23      6.73 o
  -4   8  14      121.46      123.45      8.77 o
  -3   8  14       58.93       53.74      9.06 o
  -2   8  14       13.27        4.30      6.23 o
  -1   8  14       25.12       32.38      8.26 o
   0   8  14        1.23        7.19      6.45 o
   1   8  14       50.85       44.99      8.84 o
   2   8  14       53.52       54.46     13.21 o
   3   8  14        3.55        9.91     11.32 o
   4   8  14        0.28       -9.43      9.43 o
   5   8  14        6.12       12.27     11.32 o
  -4   9  14        1.37       -6.12      6.35 o
  -3   9  14       65.53       69.30     17.69 o
  -2   9  14       40.67       38.08      9.13 o
  -1   9  14       20.40       31.43      8.72 o
   0   9  14        3.75       -0.67      9.91 o
 -14   1  15        5.65        3.66      4.47 o
 -13   1  15        5.60        8.78      3.84 o
 -12   1  15       15.52       12.56      3.64 o
 -11   1  15        0.17       -2.71      2.71 o
 -10   1  15       26.09       22.27      3.44 o
  -9   1  15       21.11        9.63      3.48 o
  -8   1  15       64.58       64.14      4.88 o
  -7   1  15      136.56      142.41      7.00 o
  -6   1  15       26.90       31.94      4.40 o
  -5   1  15       96.65       96.00      7.07 o
  -4   1  15        0.00        1.78      2.84 o
  -3   1  15        0.60       -1.74      2.70 o
  -2   1  15       95.78       99.23      8.99 o
  -1   1  15      144.82      132.03      7.75 o
   0   1  15      124.54      121.15      7.55 o
   1   1  15        6.17       -1.81      3.66 o
   2   1  15        4.07       -1.78      5.16 o
   3   1  15       11.57        5.96      5.83 o
   4   1  15        2.09       -2.09      5.31 o
   5   1  15       88.03       89.14     20.76 o
   6   1  15       81.45       94.08      9.84 o
   7   1  15       17.68       20.29     10.38 o
   8   1  15        2.65        6.13      9.43 o
   9   1  15        1.72        9.91      9.43 o
  10   1  15        1.59        4.25      8.96 o
  11   1  15        1.94        0.00      9.43 o
 -14   2  15        1.53       -4.80      6.99 o
 -13   2  15        3.51        4.27      3.78 o
 -12   2  15       47.41       67.15      6.74 o
 -11   2  15        3.89       -0.28      3.56 o
 -10   2  15        8.92        2.79      3.42 o
  -9   2  15       48.43       36.37      5.10 o
  -8   2  15       10.82        8.75      3.94 o
  -7   2  15      119.93      116.59      7.16 o
  -6   2  15        3.80        3.87      3.22 o
  -5   2  15        0.11        2.67      2.86 o
  -4   2  15      130.86      132.32      6.60 o
  -3   2  15        1.38        4.38      3.03 o
  -2   2  15       20.19       22.53      4.99 o
  -1   2  15       86.34       87.78      8.78 o
   0   2  15        6.73        5.49      3.72 o
   1   2  15        2.88        1.75      3.86 o
   2   2  15        0.26       -4.72      4.72 o
   3   2  15        1.54        3.17      5.10 o
   4   2  15        8.26       15.10      8.96 o
   5   2  15       99.35       86.80     14.62 o
   6   2  15        2.44        6.60      9.43 o
   7   2  15       13.53        3.30      8.96 o
   8   2  15        1.16       -8.49      8.49 o
   9   2  15        0.24        5.19      9.91 o
  10   2  15        2.80        8.96     10.38 o
  11   2  15        7.02        0.00     10.38 o
 -14   3  15        7.58       14.47      5.60 o
 -13   3  15       12.99        9.30      4.46 o
 -12   3  15        0.07       -3.66      3.66 o
 -11   3  15        0.61       -2.97      4.02 o
 -10   3  15        8.03        5.21      3.68 o
  -9   3  15       21.63       17.33      3.97 o
  -8   3  15        0.04       -2.47      3.44 o
  -7   3  15      146.56      152.01      7.18 o
  -6   3  15      156.95      164.51      6.71 o
  -5   3  15       24.86       28.38      3.98 o
  -4   3  15        0.02       -3.02      3.02 o
  -3   3  15       41.49       50.76      6.49 o
  -2   3  15        1.31       10.85      8.49 o
  -1   3  15        0.19       -5.66      7.08 o
   0   3  15       14.30        9.91      8.96 o
   1   3  15      132.17      106.14     14.62 o
   2   3  15       47.32       36.32     11.32 o
   3   3  15        3.23       28.78     10.38 o
   4   3  15        7.02       22.17      9.91 o
   5   3  15       23.51       19.81     10.38 o
   6   3  15       20.69       22.64     10.38 o
   7   3  15        6.63       -0.47      9.43 o
   8   3  15        7.73       13.21     10.85 o
   9   3  15       53.80       36.80     12.74 o
  10   3  15        6.90        8.96     10.38 o
 -13   4  15       73.06       93.94      7.60 o
 -12   4  15       18.04       14.70      4.86 o
 -11   4  15       28.33       30.27      5.11 o
 -10   4  15       65.40       81.99      6.53 o
  -9   4  15        3.78       -0.08      3.71 o
  -8   4  15       62.08       65.40      8.55 o
  -7   4  15        0.05       -4.12      4.12 o
  -6   4  15       88.02       76.97     12.03 o
  -5   4  15        6.63        0.49      4.55 o
  -4   4  15       53.30       56.40      7.07 o
  -3   4  15      219.60      220.74     19.11 o
  -2   4  15       99.77      133.98     16.51 o
  -1   4  15        3.23        4.25      8.49 o
   0   4  15       44.98       28.78     11.32 o
   1   4  15       21.27       14.15      9.43 o
   2   4  15        5.41       -4.25      7.55 o
   3   4  15       32.14       33.02     11.32 o
   4   4  15       33.74       28.30     11.79 o
   5   4  15      146.27      174.07     19.34 o
   6   4  15        7.27       20.29     11.32 o
   7   4  15       13.74       -3.30      9.43 o
   8   4  15        6.50        6.60     10.85 o
   9   4  15        0.71       -5.19      9.43 o
 -12   5  15       13.24        7.40      8.75 o
 -11   5  15        0.00       -2.16      4.58 o
 -10   5  15       65.59       66.83      7.39 o
  -9   5  15        1.03       -2.23      3.91 o
  -8   5  15       44.64       45.00     11.79 o
  -7   5  15      153.26      158.82     11.52 o
  -6   5  15        0.21        9.43      8.26 o
  -5   5  15      125.81      151.91     10.73 o
  -4   5  15        0.29       -4.22      4.22 o
  -3   5  15       23.59        2.83      8.49 o
  -2   5  15        5.76       -1.42      8.49 o
  -1   5  15      256.45      254.74     21.70 o
   0   5  15        0.32       -7.08      7.08 o
   1   5  15        0.09       -7.55      7.55 o
   2   5  15       77.47       45.29     12.27 o
   3   5  15        0.04        9.43      9.91 o
   4   5  15       84.33       91.05     16.04 o
   5   5  15       22.63       34.44     13.21 o
   6   5  15       59.37       49.06     13.68 o
   7   5  15        4.60       10.85     10.38 o
   8   5  15       65.56       80.67     16.51 o
 -11   6  15       29.66       40.51      7.16 o
 -10   6  15        4.35        7.97      5.15 o
  -9   6  15        0.78       -3.09      5.39 o
  -8   6  15       55.33       64.37      8.81 o
  -7   6  15       45.38       50.40      8.37 o
  -6   6  15        0.20       -4.07      4.85 o
  -5   6  15       10.32        5.77      5.57 o
  -4   6  15      201.07      251.65     30.43 o
  -3   6  15       23.01        8.96      9.43 o
  -2   6  15       41.86       38.21     11.79 o
  -1   6  15       35.87       22.45      7.03 o
   0   6  15        7.11        1.97      5.44 o
   1   6  15       31.17       39.15     12.27 o
   2   6  15       79.16       75.48     15.57 o
   3   6  15        0.88        7.55      9.91 o
   4   6  15       30.09       34.44     12.27 o
   5   6  15       34.06       38.21     14.15 o
   6   6  15        2.66       -8.96      8.96 o
   7   6  15       62.69       78.78     17.45 o
  -9   7  15        6.97        0.43      6.63 o
  -8   7  15       12.26       12.32      6.61 o
  -7   7  15       89.49      105.90     17.69 o
  -6   7  15        1.33        0.50      5.32 o
  -5   7  15       53.66       67.73     17.93 o
  -4   7  15       31.51       24.06     12.27 o
  -3   7  15       39.13       39.30      8.60 o
  -2   7  15        0.35       -3.33     13.92 o
  -1   7  15      104.18      131.79     11.55 o
   0   7  15       16.47       11.73     11.56 o
   1   7  15        9.58       24.06     11.32 o
   2   7  15       39.85       26.42     12.74 o
   3   7  15        4.08       12.74     11.32 o
   4   7  15       35.97       41.04     14.15 o
   5   7  15       52.61       79.73     16.51 o
  -6   8  15       60.65       64.76      9.74 o
  -5   8  15        9.47       12.86      7.92 o
  -4   8  15       12.44        6.63      6.98 o
  -3   8  15       15.97        8.24      7.32 o
  -2   8  15       13.70        3.53      7.55 o
  -1   8  15       26.96       12.50      7.34 o
   0   8  15        2.43       -1.91      7.31 o
   1   8  15       10.41       17.45     12.27 o
   2   8  15       94.53       65.10     16.04 o
 -13   0  16       27.09       36.90      7.46 o
 -12   0  16        0.36       -1.36      5.43 o
 -11   0  16       37.49       35.86      6.07 o
 -10   0  16       82.36       88.83      7.46 o
  -9   0  16       59.96       77.66      7.83 o
  -8   0  16      425.16      457.45     14.74 o
  -7   0  16      234.62      226.07     10.21 o
  -6   0  16      351.53      398.59     15.97 o
  -5   0  16      135.84      146.24     16.51 o
  -4   0  16        1.72       -2.83      8.96 o
  -3   0  16     1033.90     1010.48     41.51 o
  -2   0  16        2.39        6.60      8.49 o
  -1   0  16        5.61        2.83      8.02 o
   0   0  16        0.08       -0.47      7.08 o
   1   0  16      256.35      270.78     20.76 o
   2   0  16      175.05      158.51     16.51 o
   3   0  16      503.73      547.70     28.78 o
   4   0  16      172.03      172.19     16.98 o
   5   0  16       75.16       88.22     14.15 o
   6   0  16      249.79      280.69     22.17 o
   7   0  16      291.25      283.52     22.64 o
   8   0  16      187.34      222.19     20.29 o
   9   0  16       63.74       86.33     15.10 o
 -13   1  16        1.25        3.67      4.53 o
 -12   1  16       38.22       42.34      5.70 o
 -11   1  16        0.56        3.15      3.78 o
 -10   1  16        6.69        7.27      3.25 o
  -9   1  16       26.38       32.26      4.34 o
  -8   1  16       96.11       97.81      5.86 o
  -7   1  16       78.42       79.38      6.44 o
  -6   1  16      337.14      361.03     17.09 o
  -5   1  16        0.00       -3.20      3.20 o
  -4   1  16       57.66       63.64      6.17 o
  -3   1  16       87.22      106.80      7.25 o
  -2   1  16      107.82      102.72     11.79 o
  -1   1  16        2.07       -2.64      6.13 o
   0   1  16        9.49       16.19      6.16 o
   1   1  16       61.20       62.27      8.32 o
   2   1  16       87.01       93.70      9.50 o
   3   1  16       27.29       25.75      7.12 o
   4   1  16        0.48        8.96      6.16 o
   5   1  16      174.00      167.00     17.93 o
   6   1  16      117.86      121.71     16.51 o
   7   1  16        2.74        4.25      8.96 o
   8   1  16       14.07       33.97     12.27 o
   9   1  16      114.37      121.24     16.98 o
  10   1  16       35.56       35.38     13.21 o
 -13   2  16        4.47        9.90      6.81 o
 -12   2  16       13.00       17.30      4.62 o
 -11   2  16       15.71        9.53      3.98 o
 -10   2  16        2.25       -3.08      3.08 o
  -9   2  16       89.64       96.50      5.97 o
  -8   2  16        0.12        1.15      3.16 o
  -7   2  16        7.72        1.65      3.33 o
  -6   2  16        4.25        5.49      3.29 o
  -5   2  16      138.11      158.31      7.36 o
  -4   2  16       58.79       52.07      4.38 o
  -3   2  16      484.94      517.52     15.77 o
  -2   2  16      104.83      104.15      7.80 o
  -1   2  16       27.16       24.51     13.44 o
   0   2  16       60.32       54.50      8.13 o
   1   2  16       13.97       24.53     10.38 o
   2   2  16       45.80       37.27     11.32 o
   3   2  16       20.51        5.66      8.96 o
   4   2  16      161.01      136.33     16.98 o
   5   2  16        7.63       11.32      8.96 o
   6   2  16       91.03      123.60     16.51 o
   7   2  16       95.40      127.37     17.93 o
   8   2  16       65.73       49.53     14.15 o
   9   2  16       10.54       26.89     11.79 o
 -13   3  16        8.15        6.17      7.31 o
 -12   3  16        8.10        3.31      4.28 o
 -11   3  16        7.73       10.83      4.30 o
 -10   3  16        4.89        2.80      3.95 o
  -9   3  16        0.00        2.39      3.88 o
  -8   3  16       50.24       68.64      6.76 o
  -7   3  16        9.12       11.35      4.00 o
  -6   3  16      278.46      313.43     15.06 o
  -5   3  16      107.71       91.57      8.81 o
  -4   3  16       72.22       85.52      8.12 o
  -3   3  16        7.74        6.60      9.43 o
  -2   3  16      331.41      303.80     23.12 o
  -1   3  16       47.53       43.87     11.79 o
   0   3  16      104.35      101.90     14.62 o
   1   3  16        6.44       -3.30      8.96 o
   2   3  16       23.34       40.10     12.27 o
   3   3  16      537.33      508.07     30.66 o
   4   3  16      131.34      121.71     16.04 o
   5   3  16       53.18       61.33     13.68 o
   6   3  16       10.12       20.29     11.32 o
   7   3  16        8.46       -9.43      9.43 o
   8   3  16       25.08        8.96     11.32 o
   9   3  16      148.96      148.60     19.34 o
 -12   4  16        0.00       -4.29      4.29 o
 -11   4  16       18.89       22.36      6.11 o
 -10   4  16       21.44       18.31      5.38 o
  -9   4  16       52.42       59.19      7.10 o
  -8   4  16       38.24       31.00      7.24 o
  -7   4  16        0.14       -4.76      4.79 o
  -6   4  16        2.13        3.43      4.92 o
  -5   4  16      111.67      113.65      9.50 o
  -4   4  16       63.24       50.48     13.21 o
  -3   4  16      303.16      316.54     24.06 o
  -2   4  16       60.58       57.08     13.21 o
  -1   4  16        8.72        3.77      9.43 o
   0   4  16      233.19      262.29     21.70 o
   1   4  16       17.10        6.60      8.96 o
   2   4  16       29.45       12.74     10.38 o
   3   4  16      129.86      133.50     17.93 o
   4   4  16       25.45       24.06     11.79 o
   5   4  16       81.81       94.82     16.04 o
   6   4  16       83.55      116.05     17.45 o
   7   4  16        0.34       11.79     11.32 o
   8   4  16       78.04       86.80     16.51 o
 -11   5  16       19.90       23.36      6.11 o
 -10   5  16       10.98        4.95      5.28 o
  -9   5  16       11.70       11.11      4.94 o
  -8   5  16       73.03       87.57     10.04 o
  -7   5  16       65.23       70.79      9.06 o
  -6   5  16       63.17       59.27      8.55 o
  -5   5  16       16.98       15.45      6.07 o
  -4   5  16       28.44       35.85     12.74 o
  -3   5  16       20.68       19.34     11.32 o
  -2   5  16      196.09      185.40     20.76 o
  -1   5  16       15.45       25.47     10.85 o
   0   5  16        2.28       -7.08      7.08 o
   1   5  16        3.94        0.47      8.02 o
   2   5  16        3.19        0.94      8.96 o
   3   5  16      128.50      141.52     18.40 o
   4   5  16        2.90        3.77      9.91 o
   5   5  16        0.13        6.60      9.91 o
   6   5  16        6.12       -7.08      8.49 o
   7   5  16        3.15        3.77     10.85 o
  -9   6  16       24.46       28.02      7.93 o
  -8   6  16        7.02        2.77     12.27 o
  -7   6  16        0.94        5.51      5.70 o
  -6   6  16        3.05       -1.45      5.34 o
  -5   6  16       36.54       42.46     13.68 o
  -4   6  16       57.62       33.97     13.21 o
  -3   6  16       30.06       30.66     12.74 o
  -2   6  16        2.88        8.49     10.85 o
  -1   6  16        1.78        2.73      6.35 o
   0   6  16        0.01        4.72      9.91 o
   1   6  16       10.64       11.32     10.85 o
   2   6  16        0.62       -1.89      8.96 o
   3   6  16       10.06       13.68     11.32 o
   4   6  16        1.57        8.02     11.32 o
   5   6  16        4.09       21.23     12.27 o
  -7   7  16       40.45       46.18     11.32 o
  -6   7  16       21.34       21.61      7.07 o
  -5   7  16       15.42       11.79     12.27 o
  -4   7  16        0.63        4.72     10.38 o
  -3   7  16        4.79       -4.49     17.22 o
  -2   7  16       33.25       37.63     12.50 o
  -1   7  16        1.66        8.46      6.91 o
   0   7  16        1.68       -8.49      8.96 o
   1   7  16        8.98       11.32     10.85 o
   2   7  16        1.20        0.47      9.91 o
   3   7  16        0.10        4.25     10.85 o
 -12   1  17        5.52        5.68      4.37 o
 -11   1  17        0.53       -0.74      3.63 o
 -10   1  17      113.63      102.73      6.53 o
  -9   1  17       15.59       13.25      4.62 o
  -8   1  17        0.74       -3.41      3.95 o
  -7   1  17       19.59       22.96      4.36 o
  -6   1  17       57.61       60.50      5.69 o
  -5   1  17       20.47       26.48      8.24 o
  -4   1  17       21.71       32.79      5.66 o
  -3   1  17       16.57       20.76      7.32 o
  -2   1  17       14.97       14.91      6.78 o
  -1   1  17        3.31       -2.36      5.64 o
   0   1  17        1.61        0.09      5.83 o
   1   1  17       21.41       19.91      8.73 o
   2   1  17       41.70       40.95     23.82 o
   3   1  17       31.54       13.68      9.91 o
   4   1  17        0.02       -4.25      9.43 o
   5   1  17       34.44       42.93     12.27 o
   6   1  17        0.03        8.49     10.38 o
   7   1  17       59.32       72.18     14.62 o
   8   1  17        6.56        2.36     10.85 o
 -12   2  17        1.09        1.29      3.91 o
 -11   2  17       24.46       34.45      5.42 o
 -10   2  17       48.13       60.72      8.95 o
  -9   2  17        8.44        9.37      3.72 o
  -8   2  17        0.69        1.36      3.20 o
  -7   2  17       72.10       66.55      5.95 o
  -6   2  17       15.66       15.71      4.43 o
  -5   2  17        0.06       -0.65      3.22 o
  -4   2  17        1.30        1.02      4.04 o
  -3   2  17        3.85       -1.42      8.02 o
  -2   2  17        2.29       -0.94      8.96 o
  -1   2  17       41.48       45.76     12.74 o
   0   2  17        4.06        2.36      8.49 o
   1   2  17      236.47      273.61     22.64 o
   2   2  17        0.01       -5.19      8.49 o
   3   2  17        2.64        3.77      9.43 o
   4   2  17      104.55       81.14     15.10 o
   5   2  17        2.82       -3.30      9.91 o
   6   2  17        0.38       12.74     10.85 o
   7   2  17        9.23       11.32     11.79 o
   8   2  17        7.42        7.08     10.85 o
 -11   3  17       48.84       44.78      5.78 o
 -10   3  17       16.13       10.97      4.83 o
  -9   3  17        2.07        6.49      3.87 o
  -8   3  17       53.55       57.01      8.46 o
  -7   3  17        3.13        1.61      5.34 o
  -6   3  17        2.07        1.89      4.95 o
  -5   3  17       55.10       55.20      7.68 o
  -4   3  17       19.36       26.42     11.32 o
  -3   3  17        7.79        3.30      8.96 o
  -2   3  17      121.40      126.90     17.45 o
  -1   3  17        7.05        3.77      9.43 o
   0   3  17       90.55       80.67     15.10 o
   1   3  17       35.62       17.45     11.32 o
   2   3  17        3.05        0.00      9.43 o
   3   3  17      132.86      157.09     18.40 o
   4   3  17       43.67       46.70     13.21 o
   5   3  17       59.92       39.63     12.74 o
   6   3  17        9.88       21.70     11.79 o
   7   3  17        0.39        6.60     11.32 o
 -10   4  17        4.69       -1.82      6.13 o
  -9   4  17       10.71        2.00      4.44 o
  -8   4  17       10.34       -5.79     11.09 o
  -7   4  17        1.32       -2.40      5.14 o
  -6   4  17       57.04       71.84      8.64 o
  -5   4  17        3.08       -5.19      9.91 o
  -4   4  17        6.24       -5.19      8.49 o
  -3   4  17       47.07       36.80     12.27 o
  -2   4  17       99.16      120.77     17.45 o
  -1   4  17       10.05       31.14     12.27 o
   0   4  17       13.73       14.15     11.32 o
   1   4  17       43.23       61.33     15.10 o
   2   4  17        4.05       -3.77      8.96 o
   3   4  17      144.81      152.85     19.81 o
   4   4  17        0.04       12.74     11.32 o
   5   4  17       22.43       25.47     11.79 o
   6   4  17       10.27       20.29     11.79 o
  -9   5  17       35.96       29.57      6.29 o
  -8   5  17        2.19        3.31      5.93 o
  -7   5  17        0.83       -5.28      5.28 o
  -6   5  17        2.80       -1.12      5.28 o
  -5   5  17        4.61       13.68     11.79 o
  -4   5  17       16.44        7.08     11.32 o
  -3   5  17       93.27       77.37     16.04 o
  -2   5  17        2.13        2.83      9.91 o
  -1   5  17       10.70        3.77      9.43 o
   0   5  17       21.83       13.21     10.85 o
   1   5  17        0.50       -4.72      9.91 o
   2   5  17       10.73        3.30      9.91 o
   3   5  17       18.48       21.70     12.27 o
   4   5  17      119.02      122.18     18.40 o
   5   5  17        3.02        4.72     11.32 o
  -7   6  17        8.67        4.25      6.07 o
  -6   6  17        2.27       -2.83      9.91 o
  -5   6  17       18.41       27.36     13.21 o
  -4   6  17        6.32        1.89      9.91 o
  -3   6  17        0.75       -4.72      9.91 o
  -2   6  17       21.82       12.27     11.32 o
  -1   6  17        4.32       31.61     12.27 o
   0   6  17        6.93       -0.94     10.85 o
   1   6  17       23.38       37.74     13.68 o
   2   6  17        0.14       -5.66      9.43 o
   3   6  17       83.56      110.86     18.87 o
 -11   0  18       23.31       19.47      5.94 o
 -10   0  18        0.04       -2.83      6.36 o
  -9   0  18      161.35      172.32     23.82 o
  -8   0  18      134.18      138.50     36.32 o
  -7   0  18       27.20       42.67     12.03 o
  -6   0  18       75.91       56.61     14.62 o
  -5   0  18       64.79       63.21     14.15 o
  -4   0  18      300.54      338.24     25.00 o
  -3   0  18      270.61      291.54     23.12 o
  -2   0  18       12.48        3.77      9.91 o
  -1   0  18       46.19       43.40     12.27 o
   0   0  18        0.11       -3.77      8.49 o
   1   0  18       84.25       93.41     15.10 o
   2   0  18      226.31      237.76     20.76 o
   3   0  18       28.32       15.57     10.38 o
   4   0  18        7.83       25.47     11.32 o
 -11   1  18       19.46       15.50      4.74 o
 -10   1  18       74.16       75.97      6.20 o
  -9   1  18        2.71        4.08      3.66 o
  -8   1  18        0.03       -3.08      3.08 o
  -7   1  18      169.17      176.82      7.84 o
  -6   1  18       11.56       17.22      4.36 o
  -5   1  18      132.52      150.88      9.65 o
  -4   1  18      117.18      118.05     11.84 o
  -3   1  18      160.10      162.98     12.81 o
  -2   1  18        0.23       -5.90      5.90 o
  -1   1  18       19.60       31.77      8.13 o
   0   1  18        2.65       -5.83      5.83 o
   1   1  18      130.69      147.66     17.93 o
   2   1  18        0.01        0.47      9.91 o
   3   1  18        7.15       22.64     10.85 o
   4   1  18        6.98        8.02     10.38 o
   5   1  18      208.98      208.04     20.76 o
   6   1  18        0.03       -8.96      8.96 o
 -10   2  18        2.16        2.99      4.06 o
  -9   2  18        1.83        0.10      3.50 o
  -8   2  18       23.09       22.75      4.41 o
  -7   2  18       52.90       64.21      9.00 o
  -6   2  18       13.64       20.33      4.64 o
  -5   2  18        2.60        5.19      9.91 o
  -4   2  18      175.49      187.28     20.29 o
  -3   2  18        6.08        9.43     10.85 o
  -2   2  18       11.00       19.34     10.85 o
  -1   2  18        3.96        7.55      9.91 o
   0   2  18        8.02       14.62     10.38 o
   1   2  18        7.13       17.93     10.38 o
   2   2  18       92.15       87.74     15.57 o
   3   2  18        6.48        8.02     10.85 o
   4   2  18      112.39       99.54     16.51 o
   5   2  18        8.97        8.49     11.32 o
   6   2  18       35.22       33.49     12.27 o
  -9   3  18        0.68       -1.52      4.61 o
  -8   3  18       11.46        7.63     11.56 o
  -7   3  18       73.79       89.14      9.94 o
  -6   3  18       66.48       90.58     16.51 o
  -5   3  18       78.09       82.56     16.51 o
  -4   3  18       29.62       22.64     12.27 o
  -3   3  18        3.00        0.00      9.91 o
  -2   3  18        2.16        9.43     10.85 o
  -1   3  18       60.43       84.44     15.57 o
   0   3  18        1.09       -8.02      8.02 o
   1   3  18        9.87        0.00      9.91 o
   2   3  18        4.29       -1.42      8.96 o
   3   3  18        0.38       -8.96      8.96 o
   4   3  18        0.74        0.00     10.38 o
   5   3  18       32.04       16.98     11.32 o
  -8   4  18       24.89       33.94      8.36 o
  -7   4  18       93.14      105.83     10.73 o
  -6   4  18        1.78       12.74     12.27 o
  -5   4  18        0.97       -2.36      9.91 o
  -4   4  18      206.41      200.49     21.70 o
  -3   4  18      106.84      106.61     17.93 o
  -2   4  18       52.48       55.67     15.10 o
  -1   4  18       32.24       34.91     13.68 o
   0   4  18        3.90       -3.77      9.43 o
   1   4  18       37.86       24.06     13.21 o
   2   4  18       53.04       48.59     14.62 o
   3   4  18       12.93       21.70     12.27 o
   4   4  18       22.81       38.68     13.68 o
  -6   5  18       60.84       80.67     16.98 o
  -5   5  18      103.21       76.89     16.98 o
  -4   5  18       63.16       78.78     17.45 o
  -3   5  18        2.52       -0.94     10.85 o
  -2   5  18        6.57       -9.43      9.91 o
  -1   5  18       35.29       60.38     15.10 o
   0   5  18       24.31       28.30     13.68 o
   1   5  18      106.36       99.07     17.45 o
   2   5  18       11.24       12.27     11.32 o
  -9   1  19       43.85       46.38     11.08 o
  -8   1  19        0.08       -1.56      3.47 o
  -7   1  19       39.14       52.61      7.76 o
  -6   1  19        6.84        0.24      5.05 o
  -5   1  19        1.12       10.24      5.20 o
  -4   1  19        7.27       10.89      7.83 o
  -3   1  19        4.04       -3.07      7.01 o
  -2   1  19       50.62       51.42     13.21 o
  -1   1  19       24.86       29.25     12.74 o
   0   1  19        7.64        9.91     11.32 o
   1   1  19        3.00        2.36      9.91 o
   2   1  19        2.33        3.30      9.91 o
   3   1  19        1.77        0.94     10.38 o
   4   1  19        2.63       16.04     11.79 o
  -8   2  19       10.13        7.74      4.43 o
  -7   2  19       35.56       28.78     14.15 o
  -6   2  19        8.70        0.47     10.38 o
  -5   2  19        0.12       -5.19     10.85 o
  -4   2  19        7.23       17.93     12.27 o
  -3   2  19       30.05        7.55     11.32 o
  -2   2  19        0.32        6.60      9.91 o
  -1   2  19        9.90       24.53     11.79 o
   0   2  19        5.49        2.36     10.85 o
   1   2  19        4.41       19.34     11.79 o
   2   2  19       17.10       16.98     11.32 o
   3   2  19        9.35        8.02     10.38 o
   4   2  19       10.84       20.76     11.79 o
  -7   3  19       14.77       25.47     13.21 o
  -6   3  19       52.96       80.20     17.45 o
  -5   3  19        3.10       20.76     12.74 o
  -4   3  19       10.38       19.34     12.27 o
  -3   3  19        0.36       12.74     11.32 o
  -2   3  19        0.30        1.42     10.38 o
  -1   3  19        4.47       19.81     11.79 o
   0   3  19        4.65        8.02     11.32 o
   1   3  19        1.65        1.89     10.85 o
   2   3  19        0.31        9.91     11.32 o
   3   3  19        2.47        4.72     10.38 o
  -5   4  19        0.12        9.43     10.85 o
  -4   4  19        2.54        9.43     11.32 o
  -3   4  19       10.33        6.60     11.32 o
  -2   4  19        1.84       -5.66     10.85 o
  -1   4  19       37.40       19.81     12.74 o
   0   4  19        1.01       -9.91     10.38 o
   1   4  19        1.25       -8.96      8.96 o
  -6   0  20       14.50       21.70      9.43 o
  -5   0  20       10.76       15.57     12.27 o
  -4   0  20        0.23       -5.66     10.38 o
  -3   0  20        0.02       -3.77     10.38 o
  -2   0  20        0.30        4.25     10.38 o
  -1   0  20        8.22       12.27     11.32 o
   0   0  20      138.81      150.96     18.87 o
  -5   1  20      104.52      129.18     11.79 o
  -4   1  20        0.04        0.47      9.91 o
  -3   1  20        2.99        2.83     10.85 o
  -2   1  20        1.22       -8.96      8.96 o
  -1   1  20       28.52       16.04     12.27 o
   0   1  20       81.96       92.93     16.98 o
  -4   2  20       82.13      100.01     17.93 o
  -3   2  20       28.40       28.78     12.74 o
  -2   2  20       45.40       54.25     14.62 o
  -1   2  20       12.02       25.95     13.21 o
 
